# Supplementary material for: Geographic and age variations in mutational processes in colorectal cancer
Source: Nature. 2025 Apr 23;643(8070):230–40. doi: 10.1038/s41586-025-09025-8 (PMC12221974; doi:10.1038/s41586-025-09025-8)
Supplement: Supplementary file 3 — This file contains Supplementary Tables 1–57. [file 41586_2025_9025_MOESM3_ESM.xlsx]

## Sheet: Supplementary Table 1
Supplementary Table 1. Summary of incidence rates, sex, age, tumor subsite, and molecular subgroups across countries included in the Mutographs colorectal cancer cohort.
Country		Argentina	Brazil	Canada	Colombia	Czech Republic	Iran	Japan	Poland	Russia	Serbia	Thailand	TOTAL	% TOTAL
Age-standardized incidence rate (ASR) per 100,000 individuals	CRC	24.2	19.8	28.6	16.4	30.5	13.9	36.6	30.9	29.4	30.2	15.9	-	-
	Colon	19	10.9	17.5	11.2	17.7	9.5	22.7	17.2	18.4	14.9	8.4	-	-
	Rectum	4.7	7.9	9.9	4.5	11.7	4.1	13.6	13	10.4	14.7	7.2	-	-
Number of cases		53	159	110	36	56	111	28	94	147	83	104	981	-
Percentage of cases		0.0540265	0.16208	0.11213	0.0366972	0.0570846	0.11315	0.0285423	0.0958206	0.149847	0.0846075	0.106014	-	-
Sex	Female	30	74	48	23	19	48	10	36	74	38	48	448	0.456677
	Male	23	85	62	13	37	63	18	58	73	45	56	533	0.543323
Age at diagnosis (years)	0-39	2	4	6	4	1	9	1	1	5	2	3	38	0.038736
	40-49	3	12	14	4	4	19	7	5	12	6	8	94	0.0958206
	50-59	4	31	17	6	3	20	6	11	26	16	23	163	0.166157
	60-69	21	56	34	9	23	33	10	37	49	21	37	330	0.336391
	70+	23	56	39	13	25	30	4	40	55	38	33	356	0.362895
Tumor subsite	Proximal colon	28	50	47	17	27	41	2	34	39	20	15	320	0.326198
	Distal colon	13	47	35	15	20	33	7	36	59	27	41	333	0.33945
	Rectum	12	62	27	3	9	37	19	24	49	36	48	326	0.332314
	Unspecified	0	0	1	1	0	0	0	0	0	0	0	2	0.00203874
Histological subtype	Adenocarcinoma	53	153	104	35	56	110	28	88	140	76	102	945	0.963303
	Adenosquamous carcinoma	0	0	0	0	0	0	0	0	0	0	1	1	0.00101937
	Intramucosal carcinoma	0	0	1	0	0	1	0	0	1	0	1	4	0.00407747
	Mucinous adenocarcinoma	0	6	5	1	0	0	0	5	5	7	0	29	0.0295617
	Signet-ring cell adenocarcinoma	0	0	0	0	0	0	0	1	0	0	0	1	0.00101937
	Undifferentiated carcinoma	0	0	0	0	0	0	0	0	1	0	0	1	0.00101937
Tumor stage	I	4	33	21	3	9	2	5	16	21	2	17	133	0.135576
	II	14	38	44	9	25	2	11	27	59	4	30	263	0.268094
	III	12	64	34	7	20	2	9	32	43	4	43	270	0.275229
	IV	6	20	9	2	1	16	3	14	24	6	14	115	0.117227
	Unspecified	17	4	2	15	1	89	0	5	0	67	0	200	0.203874
Tumor grade	High	2	10	4	4	4	1	0	4	9	2	7	47	0.0479103
	Low	51	148	101	32	52	26	28	90	131	81	96	836	0.852192
	Unspecified	0	1	5	0	0	84	0	0	7	0	1	98	0.0998981
Molecular subgroup	MSS	39	137	75	23	45	87	24	80	124	74	94	802	0.817533
	MSI	14	16	32	12	8	19	4	14	17	8	9	153	0.155963
	POLE	0	1	0	1	1	2	0	0	4	1	0	10	0.0101937
	POLD1	0	2	0	0	0	0	0	0	1	0	0	3	0.0030581
	MUTYH	0	0	0	0	0	1	0	0	0	0	0	1	0.00101937
	NTHL1	0	0	2	0	0	0	0	0	0	0	0	2	0.00203874
	OGG1	0	1	0	0	0	0	0	0	0	0	0	1	0.00101937
	HRD	0	2	0	0	2	2	0	0	1	0	0	7	0.00713558
	Chemotherapy	0	0	1	0	0	0	0	0	0	0	1	2	0.00203874

## Sheet: Supplementary Table 2
Supplementary Table 2. Germline mutations in mismatch repair genes in MSI Lynch syndrome cases.
Case ID	Molecular subtype	Gene	NM	Mutation (cDNA)	Mutation (Protein)	Status	ClinVar Status
PD47108b	MSI	MSH2	NM_000251.3	c.1906G>C	p.Ala636Pro	Heterozygous	Pathogenic
PD48970b	MSI	MLH1	NM_000249.4	c.970G>T	p.Glu324Ter	Heterozygous	Pathogenic
PD52020b	MSI	MSH2	NM_000251.3	c.1576del	p.Thr526ProfsTer17	Heterozygous	Pathogenic
PD52022b	MSI	MLH1	NM_000249.4	c.1990-2A>G	NA	Heterozygous	Pathogenic
PD52046b	MSI	PMS2	NM_000535.7	c.1067del	p.Lys356ArgfsTer4	Heterozygous	Pathogenic
PD52060b	MSI	MSH2	NM_000251.3	c.1906G>C	p.Ala636Pro	Heterozygous	Pathogenic
PD52063b	MSI	MLH1	NM_000249.4	c.790+2T>C	NA	Heterozygous	Pathogenic
PD52109b	MSI	MLH1	NM_000249.4	c.122A>G	p.Asp41Gly	Heterozygous	Pathogenic
PD52592b	MSI	MLH1	NM_000249.4	c.2103+3A>G	NA	Heterozygous	Pathogenic/Likely pathogenic
PD53993b	MSI	MSH2	NM_000251.3	c.1786_1788del	p.Asn596del	Heterozygous	Pathogenic
PD54063b	MSI	MSH6	NM_000179.3	c.3226C>T	p.Arg1076Cys	Heterozygous	Likely pathogenic
PD54894b	MSI	PMS2	NM_000535.7	c.1882C>T	p.Arg628Ter	Heterozygous	Pathogenic
PD54900b	MSI	MLH1	NM_000249.4	c.298C>T	p.Arg100Ter	Heterozygous	Pathogenic
PD54992b	MSI	MLH1	NM_000249.4	c.793C>T	p.Arg265Cys	Heterozygous	Pathogenic
PD55058b	MSI	MSH2	NM_000251.3	c.181C>T	p.Gln61Ter	Heterozygous	Pathogenic
PD55270b	MSI	MLH1	NM_000249.4	c.1534G>T	p.Glu512Ter	Heterozygous	Pathogenic
PD55273b	MSI	MLH1	NM_000249.4	c.790+1G>A	NA	Heterozygous	Pathogenic
PD55278b	MSI	PMS2	NM_000535.7	c.2404C>T	p.Arg802Ter	Heterozygous	Pathogenic
PD55287b	MSI	MLH1	NM_000249.4	c.1276C>T	p.Gln426Ter	Heterozygous	Pathogenic
PD55356b	MSI	MSH2	NM_000251.3	c.1705_1706del	p.Glu569IlefsTer2	Heterozygous	Pathogenic
PD55362b	MSI	MLH1	NM_000249.4	c.2103+3A>G	NA	Heterozygous	Pathogenic/Likely pathogenic
PD55382b	MSI	MLH1	NM_000249.4	c.790+1G>A	NA	Heterozygous	Pathogenic
PD55395b	MSI	MLH1	NM_000249.4	c.793C>T	p.Arg265Cys	Heterozygous	Pathogenic
PD55408b	MSI	MLH1	NM_000249.4	c.1558+1G>C	NA	Heterozygous	Likely pathogenic
PD56074b	MSI	MSH2	NM_000251.3	c.2152C>T	p.Gln718Ter	Heterozygous	Pathogenic
PD56077b	MSI	MSH6	NM_000179.3	c.976_977insTTGCG	p.Ala326ValfsTer14	Heterozygous	Pathogenic
PD56080b	MSI	MSH2	NM_000251.3	c.970C>T	p.Gln324Ter	Heterozygous	Pathogenic
PD56110b	MSI	PMS2	NM_000535.7	c.2095G>C	p.Asp699His	Heterozygous	Pathogenic/Likely pathogenic
PD56117b	MSI	MSH2	NM_000251.3	c.1906G>C	p.Ala636Pro	Heterozygous	Pathogenic
PD56142b	MSI	MSH2	NM_000251.3	c.2458+985A>G	NA	Heterozygous	Likely pathogenic
PD57103b	MSI	MSH2	NM_000251.3	c.1216C>T	p.Arg406Ter	Heterozygous	Pathogenic

## Sheet: Supplementary Table 3
Supplementary Table 3. Germline and somatic mutations in DNA repair deficient cases.
Subgroup	Mutation type	Case ID	Gene	Mutation (cDNA)	Mutation (Protein)	Status	ClinVar
HRD	Germline	PD47119b	-	-	-	-	-
		PD53994b	BRCA2	c.3641dup	p.Phe1216ValfsTer2	Heterozygous	Pathogenic
		PD54881b	BRCA2	c.2808_2811del	p.Ala938ProfsTer21	Heterozygous	Pathogenic
		PD54888b	-	-	-	-	-
		PD55371b	-	-	-	-	-
		PD55401b	-	-	-	-	-
		PD56090b	-	-	-	-	-
	Somatic	PD47119b	BRCA2	c.7106A>G	p.Glu2369Gly	Heterozygous	Uncertain significance
		PD53994b	-	-	-	-	-
		PD54881b	-	-	-	-	-
		PD54888b	-	-	-	-	-
		PD55371b	-	-	-	-	-
		PD55401b	-	-	-	-	-
		PD56090b	-	-	-	-	-
MUTYH	Germline	PD55361b	MUTYH	c.1353_1355del	p.Glu452del	Homozygous	Pathogenic
	Somatic	PD55361b	-	-	-	-	-
NTHL1	Germline	PD52037b	NTHL1	c.244C>T	p.Gln82*	Homozygous	Pathogenic/Uncertain significance
		PD56153b	NTHL1	c.244C>T	p.Gln82*	Homozygous	Pathogenic/Uncertain significance
	Somatic	PD52037b	-	-	-	-	-
		PD56153b	-	-	-	-	-
OGG1	Germline	PD54871b	OGG1	c.137G>A	p.Arg46Gln	Homozygous	Uncertain significance
	Somatic	PD54871b	-	-	-	-	-
POLD1	Germline	PD47115b	POLD1	c.1379T>G	p.Leu460Arg	Heterozygous	Uncertain significance
		PD54896b	-	-	-	-	-
		PD55467b	-	-	-	-	-
	Somatic	PD47115b	-	-	-	-	-
		PD54896b	POLD1	c.1816C>A	p.Leu606Met	Heterozygous	Pathogenic/Uncertain significance
		PD55467b	POLD1	c.1433G>A	p.Ser478Asn	Heterozygous	Pathogenic/Likely pathogenic
POLE	Germline	PD47054b	-	-	-	-	-
		PD47075b	-	-	-	-	-
		PD47131b	-	-	-	-	-
		PD52581b	-	-	-	-	-
		PD54007b	-	-	-	-	-
		PD54024b	-	-	-	-	-
		PD55014b	-	-	-	-	-
		PD55391b	-	-	-	-	-
		PD56039b	-	-	-	-	-
		PD56138b	-	-	-	-	-
	Somatic	PD47054b	POLE	c.1376C>T	p.Ser459Phe	Heterozygous	Pathogenic
		PD47075b	POLE	c.857C>G	p.Pro286Arg	Heterozygous	Likely pathogenic/Uncertain significance
		PD47131b	POLE	c.1366G>C	p.Ala456Pro	Heterozygous	Uncertain significance
		PD52581b	POLE	c.857C>G	p.Pro286Arg	Heterozygous	Likely pathogenic/Uncertain significance
		PD54007b	POLE	c.857C>G	p.Pro286Arg	Heterozygous	Likely pathogenic/Uncertain significance
		PD54024b	POLE	c.857C>G	p.Pro286Arg	Heterozygous	Likely pathogenic/Uncertain significance
		PD55014b	POLE	c.857C>G	p.Pro286Arg	Heterozygous	Likely pathogenic/Uncertain significance
		PD55391b	POLE	c.1231G>T	p.Val411Leu	Heterozygous	Likely pathogenic/Uncertain significance
		PD56039b	POLE	c.1231G>T	p.Val411Leu	Heterozygous	Likely pathogenic/Uncertain significance
		PD56138b	POLE	c.857C>G	p.Pro286Arg	Heterozygous	Likely pathogenic/Uncertain significance

## Sheet: Supplementary Table 4
Supplementary Table 4. Detection results of homologous recombination deficiency with CHORD.
Case ID	p BRCA1	p BRCA2	p HRD	HR Status	HRD Type	Remarks HR Status	Remarks HRD type
PD43385a	0	0	0	HR_proficient	none
PD45505a	0	0	0	HR_proficient	none
PD47039a	0	0	0	HR_proficient	none
PD47040a	0	0	0	HR_proficient	none
PD47041a	0	0	0	HR_proficient	none
PD47042a	0	0	0	HR_proficient	none
PD47043a	0	0	0	HR_proficient	none
PD47044a	0	0	0	cannot_be_determined	none	Has MSI (>14000 indel.rep)
PD47045a	0.004	0	0.004	HR_proficient	none
PD47046a	0	0	0	HR_proficient	none
PD47049a	0	0	0	HR_proficient	none
PD47050a	0	0	0	HR_proficient	none
PD47051a	0	0	0	HR_proficient	none
PD47052a	0	0	0	HR_proficient	none
PD47053a	0.002	0	0.002	HR_proficient	none
PD47054a	0	0	0	HR_proficient	none
PD47055a	0	0	0	HR_proficient	none
PD47056a	0	0	0	HR_proficient	none
PD47057a	0	0	0	HR_proficient	none
PD47058a	0	0	0	HR_proficient	none
PD47059a	0	0	0	HR_proficient	none
PD47060a	0	0	0	HR_proficient	none
PD47061a	0	0	0	HR_proficient	none
PD47062a	0	0	0	HR_proficient	none
PD47063a	0	0	0	HR_proficient	none
PD47064a	0	0	0	HR_proficient	none
PD47065a	0	0	0	HR_proficient	none
PD47066a	0	0	0	HR_proficient	none
PD47067a	0	0	0	HR_proficient	none
PD47068a	0.008	0	0.008	HR_proficient	none
PD47069a	0	0	0	HR_proficient	none
PD47070a	0	0	0	HR_proficient	none
PD47071a	0	0	0	HR_proficient	none
PD47072a	0	0	0	HR_proficient	none
PD47073a	0	0.002	0.002	HR_proficient	none
PD47074a	0	0	0	HR_proficient	none
PD47075a	0	0	0	HR_proficient	none
PD47076a	0	0	0	HR_proficient	none
PD47077a	0	0	0	HR_proficient	none
PD47078a	0	0	0	HR_proficient	none
PD47079a	0	0	0	HR_proficient	none
PD47080a	0	0	0	HR_proficient	none
PD47081a	0	0	0	HR_proficient	none
PD47082a	0.004	0.002	0.006	HR_proficient	none
PD47083a	0	0	0	HR_proficient	none
PD47084a	0	0	0	HR_proficient	none
PD47085a	0.044	0.006	0.05	HR_proficient	none
PD47086a	0	0	0	HR_proficient	none
PD47088a	0	0	0	HR_proficient	none
PD47089a	0	0	0	HR_proficient	none
PD47090a	0	0	0	HR_proficient	none
PD47091a	0	0	0	HR_proficient	none
PD47092a	0	0	0	HR_proficient	none
PD47093a	0	0	0	HR_proficient	none
PD47094a	0	0	0	HR_proficient	none
PD47099a	0	0	0	HR_proficient	none
PD47100a	0	0	0	HR_proficient	none
PD47101a	0	0	0	HR_proficient	none
PD47102a	0	0	0	HR_proficient	none
PD47103a	0	0	0	HR_proficient	none
PD47104a	0	0	0	cannot_be_determined	none	Has MSI (>14000 indel.rep)
PD47105a	0	0	0	cannot_be_determined	none	Has MSI (>14000 indel.rep)
PD47106a	0	0	0	cannot_be_determined	none	Has MSI (>14000 indel.rep)
PD47107a	0	0	0	HR_proficient	none
PD47108a	0	0	0	cannot_be_determined	none	Has MSI (>14000 indel.rep)
PD47109a	0	0	0	HR_proficient	none
PD47110a	0	0	0	HR_proficient	none
PD47111a	0	0	0	HR_proficient	none
PD47112a	0	0	0	HR_proficient	none
PD47113a	0	0	0	HR_proficient	none
PD47114a	0	0.002	0.002	HR_proficient	none
PD47115a	0	0	0	cannot_be_determined	none	Has MSI (>14000 indel.rep)
PD47116a	0	0	0	HR_proficient	none
PD47117a	0	0	0	HR_proficient	none
PD47118a	0	0	0	HR_proficient	none
PD47119a	0.142	0.492	0.634	HR_deficient	BRCA2_type
PD47120a	0	0	0	cannot_be_determined	none	Has MSI (>14000 indel.rep)
PD47121a	0	0.002	0.002	HR_proficient	none
PD47122a	0	0	0	HR_proficient	none
PD47123a	0	0	0	cannot_be_determined	none	Has MSI (>14000 indel.rep)
PD47124a	0	0	0	HR_proficient	none
PD47125a	0	0	0	HR_proficient	none
PD47126a	0	0	0	HR_proficient	none
PD47127a	0	0	0	HR_proficient	none
PD47128a	0	0	0	HR_proficient	none
PD47129a	0	0	0	HR_proficient	none
PD47130a	0	0	0	HR_proficient	none
PD47131a	0.002	0	0.002	HR_proficient	none
PD47132a	0	0	0	HR_proficient	none
PD47133a	0	0	0	HR_proficient	none
PD47134a	0	0	0	cannot_be_determined	none	Has MSI (>14000 indel.rep)
PD47135a	0	0	0	HR_proficient	none
PD47136a	0	0	0	HR_proficient	none
PD47137a	0	0	0	HR_proficient	none
PD47138a	0	0	0	HR_proficient	none
PD47139a	0	0	0	cannot_be_determined	none	Has MSI (>14000 indel.rep)
PD47141a	0	0	0	HR_proficient	none
PD47142a	0	0	0	HR_proficient	none
PD47143a	0	0	0	HR_proficient	none
PD47144a	0	0.004	0.004	HR_proficient	none
PD47145a	0	0	0	HR_proficient	none
PD47147a	0	0	0	HR_proficient	none
PD47148a	0	0	0	HR_proficient	none
PD47149a	0	0.002	0.002	HR_proficient	none
PD47150a	0.072	0	0.072	HR_proficient	none
PD47151a	0.006	0	0.006	HR_proficient	none
PD47152a	0	0	0	HR_proficient	none
PD47153a	0	0	0	HR_proficient	none
PD47154a	0	0	0	HR_proficient	none
PD47155a	0	0	0	HR_proficient	none
PD47156a	0	0	0	HR_proficient	none
PD47157a	0	0	0	HR_proficient	none
PD47158a	0	0	0	HR_proficient	none
PD47159a	0	0	0	HR_proficient	none
PD47160a	0	0	0	HR_proficient	none
PD47161a	0	0	0	HR_proficient	none
PD47162a	0	0	0	HR_proficient	none
PD47163a	0	0	0	HR_proficient	none
PD47623a	0	0	0	HR_proficient	none
PD47624a	0	0	0	HR_proficient	none
PD47625a	0	0	0	HR_proficient	none
PD47627a	0	0	0	HR_proficient	none
PD47628a	0	0	0	HR_proficient	none
PD47629a	0	0	0	HR_proficient	none
PD48951a	0	0	0	cannot_be_determined	none	Has MSI (>14000 indel.rep)
PD48952a	0	0	0	HR_proficient	none
PD48953a	0.002	0	0.002	HR_proficient	none
PD48954a	0	0	0	HR_proficient	none
PD48955a	0	0	0	HR_proficient	none
PD48956a	0	0	0	cannot_be_determined	none	Has MSI (>14000 indel.rep)	<30 SVs
PD48957a	0	0	0	HR_proficient	none
PD48958a	0	0	0	HR_proficient	none
PD48959a	0	0	0	cannot_be_determined	none	Has MSI (>14000 indel.rep)
PD48960a	0	0	0	cannot_be_determined	none	Has MSI (>14000 indel.rep)
PD48961a	0	0	0	cannot_be_determined	none	Has MSI (>14000 indel.rep)
PD48963a	0	0	0	HR_proficient	none
PD48964a	0	0	0	HR_proficient	none
PD48965a	0	0	0	HR_proficient	none
PD48966a	0	0	0	HR_proficient	none
PD48967a	0	0	0	cannot_be_determined	none	Has MSI (>14000 indel.rep)
PD48968a	0	0	0	HR_proficient	none
PD48970a	0	0	0	cannot_be_determined	none	Has MSI (>14000 indel.rep)	<30 SVs
PD48972a	0.004	0.002	0.006	HR_proficient	none
PD48973a	0	0	0	HR_proficient	none
PD48974a	0	0	0	cannot_be_determined	none	Has MSI (>14000 indel.rep)
PD48975a	0	0	0	HR_proficient	none
PD48976a	0	0	0	HR_proficient	none
PD48977a	0.07	0	0.07	HR_proficient	none
PD48978a	0	0	0	HR_proficient	none
PD48979a	0	0	0	HR_proficient	none
PD48980a	0	0	0	HR_proficient	none
PD48981a	0	0	0	HR_proficient	none
PD48982a	0.008	0	0.008	HR_proficient	none
PD48983a	0	0	0	HR_proficient	none
PD52019a	0	0	0	HR_proficient	none
PD52020a	0	0	0	cannot_be_determined	none	Has MSI (>14000 indel.rep)
PD52021a	0	0	0	cannot_be_determined	none	Has MSI (>14000 indel.rep)
PD52022a	0	0	0	cannot_be_determined	none	Has MSI (>14000 indel.rep)
PD52023a	0	0	0	cannot_be_determined	none	Has MSI (>14000 indel.rep)
PD52024a	0	0	0	HR_proficient	none
PD52025a	0	0	0	HR_proficient	none
PD52026a	0	0	0	HR_proficient	none
PD52028a	0	0	0	HR_proficient	none
PD52029a	0	0	0	HR_proficient	none
PD52030a	0	0	0	HR_proficient	none
PD52031a	0	0	0	HR_proficient	none
PD52032a	0	0	0	HR_proficient	none
PD52033a	0	0	0	cannot_be_determined	none	Has MSI (>14000 indel.rep)
PD52034a	0	0	0	HR_proficient	none
PD52035a	0.006	0	0.006	HR_proficient	none
PD52036a	0	0	0	HR_proficient	none
PD52037a	0	0	0	HR_proficient	none
PD52038a	0	0	0	HR_proficient	none
PD52039a	0	0	0	cannot_be_determined	none	Has MSI (>14000 indel.rep)
PD52041a	0	0	0	cannot_be_determined	none	Has MSI (>14000 indel.rep)
PD52042a	0	0	0	HR_proficient	none
PD52043a	0	0	0	HR_proficient	none
PD52044a	0	0	0	HR_proficient	none
PD52045a	0	0	0	HR_proficient	none
PD52046a	0	0	0	cannot_be_determined	none	Has MSI (>14000 indel.rep)
PD52047a	0	0	0	cannot_be_determined	none	Has MSI (>14000 indel.rep)
PD52048a	0	0	0	HR_proficient	none
PD52049a	0	0	0	cannot_be_determined	none	Has MSI (>14000 indel.rep)
PD52050a	0	0	0	HR_proficient	none
PD52051a	0	0	0	HR_proficient	none
PD52052a	0	0	0	HR_proficient	none
PD52054a	0	0	0	HR_proficient	none
PD52055a	0	0	0	HR_proficient	none
PD52056a	0	0	0	HR_proficient	none
PD52057a	0	0	0	HR_proficient	none
PD52058a	0	0	0	HR_proficient	none
PD52059a	0	0	0	HR_proficient	none
PD52060a	0.002	0	0.002	cannot_be_determined	none	Has MSI (>14000 indel.rep)	<30 SVs
PD52061a	0	0	0	cannot_be_determined	none	Has MSI (>14000 indel.rep)
PD52062a	0	0	0	HR_proficient	none
PD52063a	0	0	0	cannot_be_determined	none	Has MSI (>14000 indel.rep)
PD52064a	0	0	0	HR_proficient	none
PD52065a	0	0	0	cannot_be_determined	none	Has MSI (>14000 indel.rep)
PD52066a	0	0	0	HR_proficient	none
PD52067a	0	0	0	cannot_be_determined	none	Has MSI (>14000 indel.rep)
PD52068a	0	0	0	HR_proficient	none
PD52069a	0	0	0	HR_proficient	none
PD52070a	0	0	0	cannot_be_determined	none	Has MSI (>14000 indel.rep)	<30 SVs
PD52071a	0.002	0	0.002	HR_proficient	none
PD52072a	0	0	0	HR_proficient	none
PD52073a	0	0	0	HR_proficient	none
PD52074a	0	0	0	HR_proficient	none
PD52075a	0	0	0	HR_proficient	none
PD52076a	0	0	0	HR_proficient	none
PD52077a	0	0	0	HR_proficient	none
PD52078a	0	0	0	cannot_be_determined	none	Has MSI (>14000 indel.rep)
PD52079a	0	0	0	HR_proficient	none
PD52080a	0	0	0	HR_proficient	none
PD52081a	0	0	0	HR_proficient	none
PD52082a	0	0	0	HR_proficient	none
PD52083a	0	0	0	cannot_be_determined	none	Has MSI (>14000 indel.rep)
PD52084a	0	0	0	HR_proficient	none
PD52085a	0	0	0	HR_proficient	none
PD52086a	0	0	0	cannot_be_determined	none	Has MSI (>14000 indel.rep)
PD52087a	0	0	0	HR_proficient	none
PD52089a	0	0	0	HR_proficient	none
PD52092a	0	0	0	HR_proficient	none
PD52093a	0	0	0	HR_proficient	none
PD52095a	0	0	0	HR_proficient	none
PD52096a	0	0	0	cannot_be_determined	none	Has MSI (>14000 indel.rep)
PD52097a	0	0	0	HR_proficient	none
PD52098a	0	0	0	HR_proficient	none
PD52099a	0	0	0	HR_proficient	none
PD52100a	0	0	0	cannot_be_determined	none	Has MSI (>14000 indel.rep)
PD52101a	0	0	0	HR_proficient	none
PD52102a	0	0	0	HR_proficient	none
PD52103a	0	0.004	0.004	HR_proficient	none
PD52104a	0	0	0	HR_proficient	none
PD52105a	0	0	0	HR_proficient	none
PD52106a	0	0	0	cannot_be_determined	none	Has MSI (>14000 indel.rep)
PD52107a	0	0	0	cannot_be_determined	none	Has MSI (>14000 indel.rep)
PD52108a	0	0	0	HR_proficient	none
PD52109a	0	0	0	cannot_be_determined	none	Has MSI (>14000 indel.rep)
PD52110a	0	0	0	HR_proficient	none
PD52112a	0	0	0	cannot_be_determined	none	Has MSI (>14000 indel.rep)
PD52114a	0	0	0	cannot_be_determined	none	Has MSI (>14000 indel.rep)
PD52115a	0	0	0	HR_proficient	none
PD52116a	0	0	0	HR_proficient	none
PD52117a	0	0	0	HR_proficient	none
PD52118a	0.01	0	0.01	cannot_be_determined	none	Has MSI (>14000 indel.rep)
PD52119a	0	0	0	HR_proficient	none
PD52120a	0.002	0	0.002	HR_proficient	none
PD52121a	0	0	0	HR_proficient	none
PD52122a	0	0	0	HR_proficient	none
PD52123a	0	0	0	HR_proficient	none
PD52124a	0	0	0	HR_proficient	none
PD52125a	0.002	0	0.002	HR_proficient	none
PD52126a	0	0	0	HR_proficient	none
PD52127a	0.002	0	0.002	cannot_be_determined	none	Has MSI (>14000 indel.rep)
PD52128a	0	0	0	HR_proficient	none
PD52129a	0	0	0	HR_proficient	none
PD52130a	0	0	0	HR_proficient	none
PD52131a	0	0	0	HR_proficient	none
PD52133a	0.008	0.004	0.012	HR_proficient	none
PD52135a	0	0	0	HR_proficient	none
PD52136a	0	0	0	HR_proficient	none
PD52137a	0	0	0	HR_proficient	none
PD52138a	0	0	0	cannot_be_determined	none	Has MSI (>14000 indel.rep)
PD52139a	0	0	0	HR_proficient	none
PD52140a	0	0	0	HR_proficient	none
PD52141a	0	0	0	HR_proficient	none
PD52142a	0	0	0	cannot_be_determined	none	Has MSI (>14000 indel.rep)
PD52143a	0	0.002	0.002	HR_proficient	none
PD52144a	0	0	0	HR_proficient	none
PD52145a	0	0.002	0.002	HR_proficient	none
PD52146a	0	0	0	HR_proficient	none
PD52147a	0	0	0	HR_proficient	none
PD52148a	0	0	0	HR_proficient	none
PD52149a	0	0	0	HR_proficient	none
PD52150a	0	0	0	HR_proficient	none
PD52151a	0	0	0	HR_proficient	none
PD52152a	0	0	0	HR_proficient	none
PD52153a	0	0	0	HR_proficient	none
PD52154a	0	0	0	HR_proficient	none
PD52155a	0	0	0	HR_proficient	none
PD52156a	0	0	0	HR_proficient	none
PD52157a	0	0.002	0.002	HR_proficient	none
PD52158a	0	0	0	HR_proficient	none
PD52159a	0	0	0	HR_proficient	none
PD52160a	0	0	0	HR_proficient	none
PD52161a	0	0	0	HR_proficient	none
PD52162a	0	0	0	HR_proficient	none
PD52163a	0	0	0	HR_proficient	none
PD52164a	0	0	0	HR_proficient	none
PD52165a	0	0	0	cannot_be_determined	none	Has MSI (>14000 indel.rep)
PD52166a	0	0	0	HR_proficient	none
PD52168a	0	0	0	HR_proficient	none
PD52170a	0	0	0	HR_proficient	none
PD52171a	0	0	0	HR_proficient	none
PD52172a	0	0	0	HR_proficient	none
PD52173a	0	0	0	HR_proficient	none
PD52174a	0	0	0	HR_proficient	none
PD52175a	0	0	0	HR_proficient	none
PD52176a	0	0	0	HR_proficient	none
PD52177a	0	0	0	HR_proficient	none
PD52178a	0	0	0	HR_proficient	none
PD52179a	0.024	0	0.024	HR_proficient	none
PD52180a	0	0	0	HR_proficient	none
PD52181a	0	0	0	HR_proficient	none
PD52182a	0	0	0	HR_proficient	none
PD52183a	0	0	0	cannot_be_determined	none	Has MSI (>14000 indel.rep)
PD52184a	0	0	0	HR_proficient	none
PD52185a	0	0	0	HR_proficient	none
PD52186a	0	0	0	HR_proficient	none
PD52187a	0	0	0	HR_proficient	none
PD52188a	0	0	0	HR_proficient	none
PD52190a	0	0	0	HR_proficient	none
PD52191a	0	0	0	HR_proficient	none
PD52192a	0	0	0	HR_proficient	none
PD52193a	0	0	0	HR_proficient	none
PD52194a	0	0	0	HR_proficient	none
PD52195a	0	0	0	HR_proficient	none
PD52196a	0	0	0	HR_proficient	none
PD52197a	0	0	0	HR_proficient	none
PD52198a	0	0	0	HR_proficient	none
PD52572a	0	0	0	HR_proficient	none
PD52573a	0	0	0	HR_proficient	none
PD52574a	0	0.004	0.004	HR_proficient	none
PD52575a	0	0.002	0.002	HR_proficient	none
PD52576a	0	0	0	HR_proficient	none
PD52578a	0.012	0	0.012	HR_proficient	none
PD52579a	0	0	0	HR_proficient	none
PD52580a	0	0	0	HR_proficient	none
PD52581a	0.026	0	0.026	cannot_be_determined	none	Has MSI (>14000 indel.rep)
PD52582a	0	0	0	HR_proficient	none
PD52584a	0	0	0	HR_proficient	none
PD52585a	0	0	0	HR_proficient	none
PD52586a	0	0	0	cannot_be_determined	none	Has MSI (>14000 indel.rep)
PD52588a	0.066	0	0.066	HR_proficient	none
PD52590a	0	0	0	HR_proficient	none
PD52591a	0	0	0	HR_proficient	none
PD52592a	0.004	0	0.004	cannot_be_determined	none	Has MSI (>14000 indel.rep)
PD52593a	0	0	0	HR_proficient	none
PD52594a	0	0	0	HR_proficient	none
PD53993a	0	0	0	cannot_be_determined	none	Has MSI (>14000 indel.rep)	<30 SVs
PD53994a	0.07	0.8	0.87	HR_deficient	BRCA2_type
PD53995a	0	0	0	cannot_be_determined	none	Has MSI (>14000 indel.rep)
PD53996a	0	0	0	HR_proficient	none
PD53997a	0.002	0	0.002	HR_proficient	none
PD53998a	0	0	0	HR_proficient	none
PD53999a	0	0	0	cannot_be_determined	none	Has MSI (>14000 indel.rep)
PD54002a	0	0	0	HR_proficient	none
PD54003a	0.006	0	0.006	HR_proficient	none
PD54004a	0	0	0	HR_proficient	none
PD54005a	0	0	0	HR_proficient	none
PD54006a	0.012	0.008	0.02	HR_proficient	none
PD54007a	0.002	0	0.002	HR_proficient	none
PD54008a	0	0	0	HR_proficient	none
PD54010a	0	0	0	HR_proficient	none
PD54011a	0	0.004	0.004	HR_proficient	none
PD54012a	0	0	0	HR_proficient	none
PD54013a	0	0	0	HR_proficient	none
PD54014a	0	0.002	0.002	HR_proficient	none
PD54015a	0	0	0	cannot_be_determined	none	Has MSI (>14000 indel.rep)
PD54016a	0	0	0	HR_proficient	none
PD54017a	0	0	0	cannot_be_determined	none	Has MSI (>14000 indel.rep)
PD54020a	0	0	0	HR_proficient	none
PD54021a	0	0	0	HR_proficient	none
PD54022a	0	0	0	HR_proficient	none
PD54023a	0	0	0	HR_proficient	none
PD54024a	0	0	0	HR_proficient	none
PD54025a	0	0	0	HR_proficient	none
PD54026a	0	0	0	HR_proficient	none
PD54027a	0.012	0.006	0.018	HR_proficient	none
PD54028a	0	0	0	HR_proficient	none
PD54029a	0	0.002	0.002	HR_proficient	none
PD54030a	0	0	0	HR_proficient	none
PD54031a	0	0	0	HR_proficient	none
PD54032a	0	0	0	HR_proficient	none
PD54033a	0	0.002	0.002	cannot_be_determined	none	Has MSI (>14000 indel.rep)
PD54034a	0	0	0	HR_proficient	none
PD54037a	0	0	0	HR_proficient	none
PD54038a	0	0	0	HR_proficient	none
PD54039a	0.016	0.01	0.026	HR_proficient	none
PD54040a	0	0	0	HR_proficient	none
PD54041a	0	0	0	cannot_be_determined	none	Has MSI (>14000 indel.rep)
PD54042a	0.02	0	0.02	HR_proficient	none
PD54043a	0	0	0	HR_proficient	none
PD54044a	0	0	0	HR_proficient	none
PD54045a	0	0	0	cannot_be_determined	none	Has MSI (>14000 indel.rep)
PD54046a	0	0	0	HR_proficient	none
PD54047a	0	0.002	0.002	HR_proficient	none
PD54048a	0	0	0	HR_proficient	none
PD54049a	0	0	0	HR_proficient	none
PD54050a	0	0	0	HR_proficient	none
PD54051a	0	0	0	HR_proficient	none
PD54052a	0	0	0	HR_proficient	none
PD54053a	0	0	0	HR_proficient	none
PD54054a	0.002	0	0.002	HR_proficient	none
PD54056a	0	0	0	HR_proficient	none
PD54057a	0.07	0	0.07	cannot_be_determined	none	Has MSI (>14000 indel.rep)
PD54058a	0	0	0	HR_proficient	none
PD54060a	0	0	0	HR_proficient	none
PD54061a	0	0.004	0.004	HR_proficient	none
PD54062a	0	0	0	HR_proficient	none
PD54063a	0	0	0	cannot_be_determined	none	Has MSI (>14000 indel.rep)
PD54064a	0	0	0	cannot_be_determined	none	Has MSI (>14000 indel.rep)
PD54065a	0	0	0	HR_proficient	none
PD54066a	0	0	0	HR_proficient	none
PD54067a	0	0	0	HR_proficient	none
PD54068a	0	0	0	HR_proficient	none
PD54069a	0	0	0	HR_proficient	none
PD54070a	0	0	0	HR_proficient	none
PD54071a	0	0	0	HR_proficient	none
PD54072a	0	0	0	HR_proficient	none
PD54073a	0.04	0	0.04	HR_proficient	none
PD54075a	0.008	0	0.008	HR_proficient	none
PD54078a	0.002	0.004	0.006	HR_proficient	none
PD54079a	0	0	0	HR_proficient	none
PD54080a	0	0	0	HR_proficient	none
PD54081a	0	0	0	HR_proficient	none
PD54082a	0	0	0	HR_proficient	none
PD54083a	0	0	0	HR_proficient	none
PD54086a	0	0	0	cannot_be_determined	none	Has MSI (>14000 indel.rep)
PD54087a	0	0	0	cannot_be_determined	none	Has MSI (>14000 indel.rep)
PD54088a	0	0	0	HR_proficient	none
PD54090a	0	0	0	HR_proficient	none
PD54091a	0	0.004	0.004	HR_proficient	none
PD54092a	0	0	0	HR_proficient	none
PD54093a	0	0	0	HR_proficient	none
PD54094a	0	0	0	cannot_be_determined	none	Has MSI (>14000 indel.rep)
PD54095a	0	0	0	HR_proficient	none
PD54096a	0.002	0	0.002	cannot_be_determined	none	Has MSI (>14000 indel.rep)
PD54098a	0	0	0	HR_proficient	none
PD54099a	0	0	0	HR_proficient	none
PD54100a	0	0	0	HR_proficient	none
PD54101a	0	0	0	HR_proficient	none
PD54102a	0	0	0	HR_proficient	none
PD54103a	0	0	0	HR_proficient	none
PD54104a	0	0	0	HR_proficient	none
PD54105a	0	0	0	HR_proficient	none
PD54106a	0	0	0	HR_proficient	none
PD54107a	0	0	0	HR_proficient	none
PD54108a	0	0	0	HR_proficient	none
PD54109a	0	0	0	HR_proficient	none
PD54110a	0	0	0	HR_proficient	none
PD54111a	0	0	0	HR_proficient	none
PD54112a	0	0	0	HR_proficient	none
PD54113a	0	0	0	HR_proficient	none
PD54114a	0	0	0	HR_proficient	none
PD54115a	0	0	0	HR_proficient	none
PD54116a	0	0	0	HR_proficient	none
PD54117a	0	0	0	HR_proficient	none
PD54118a	0.062	0	0.062	HR_proficient	none
PD54119a	0	0	0	HR_proficient	none
PD54120a	0	0	0	HR_proficient	none
PD54121a	0	0.004	0.004	HR_proficient	none
PD54122a	0	0	0	HR_proficient	none
PD54123a	0	0	0	HR_proficient	none
PD54125a	0	0	0	HR_proficient	none
PD54126a	0	0	0	HR_proficient	none
PD54127a	0	0	0	HR_proficient	none
PD54128a	0	0	0	HR_proficient	none
PD54129a	0	0.002	0.002	HR_proficient	none
PD54130a	0	0	0	HR_proficient	none
PD54131a	0	0	0	HR_proficient	none
PD54133a	0	0	0	HR_proficient	none
PD54860a	0	0	0	HR_proficient	none
PD54861a	0	0	0	cannot_be_determined	none	Has MSI (>14000 indel.rep)
PD54863a	0.01	0	0.01	HR_proficient	none
PD54865a	0	0	0	HR_proficient	none
PD54867a	0	0	0	HR_proficient	none
PD54868a	0	0	0	HR_proficient	none
PD54869a	0	0	0	cannot_be_determined	none	Has MSI (>14000 indel.rep)
PD54870a	0	0	0	HR_proficient	none
PD54871a	0	0	0	HR_proficient	none
PD54872a	0	0	0	HR_proficient	none
PD54873a	0	0	0	HR_proficient	none
PD54874a	0	0	0	HR_proficient	none
PD54875a	0	0	0	HR_proficient	none
PD54876a	0.002	0	0.002	cannot_be_determined	none	Has MSI (>14000 indel.rep)
PD54877a	0	0	0	HR_proficient	none
PD54878a	0	0	0	HR_proficient	none
PD54879a	0	0	0	HR_proficient	none
PD54880a	0	0	0	HR_proficient	none
PD54881a	0.056	0.804	0.86	HR_deficient	BRCA2_type
PD54882a	0.104	0.002	0.106	HR_proficient	none
PD54883a	0	0	0	HR_proficient	none
PD54884a	0	0	0	HR_proficient	none
PD54885a	0	0	0	HR_proficient	none
PD54886a	0	0	0	HR_proficient	none
PD54887a	0.002	0	0.002	HR_proficient	none
PD54888a	0.166	0.496	0.662	HR_deficient	BRCA2_type
PD54889a	0	0	0	HR_proficient	none
PD54890a	0	0	0	HR_proficient	none
PD54891a	0	0	0	HR_proficient	none
PD54892a	0	0	0	HR_proficient	none
PD54893a	0	0	0	HR_proficient	none
PD54894a	0.002	0	0.002	cannot_be_determined	none	Has MSI (>14000 indel.rep)
PD54895a	0	0	0	HR_proficient	none
PD54896a	0	0	0	cannot_be_determined	none	Has MSI (>14000 indel.rep)
PD54897a	0.01	0	0.01	HR_proficient	none
PD54898a	0	0	0	HR_proficient	none
PD54899a	0	0	0	HR_proficient	none
PD54900a	0	0	0	cannot_be_determined	none	Has MSI (>14000 indel.rep)
PD54901a	0	0	0	HR_proficient	none
PD54903a	0	0	0	HR_proficient	none
PD54904a	0	0	0	HR_proficient	none
PD54905a	0	0	0	cannot_be_determined	none	Has MSI (>14000 indel.rep)
PD54907a	0.012	0	0.012	HR_proficient	none
PD54908a	0	0	0	HR_proficient	none
PD54909a	0	0	0	HR_proficient	none
PD54910a	0	0	0	HR_proficient	none
PD54912a	0	0	0	HR_proficient	none
PD54913a	0	0	0	HR_proficient	none
PD54914a	0	0	0	HR_proficient	none
PD54915a	0	0	0	cannot_be_determined	none	Has MSI (>14000 indel.rep)
PD54916a	0	0	0	HR_proficient	none
PD54918a	0.002	0	0.002	cannot_be_determined	none	Has MSI (>14000 indel.rep)
PD54919a	0	0	0	HR_proficient	none
PD54920a	0	0	0	HR_proficient	none
PD54921a	0	0	0	HR_proficient	none
PD54922a	0	0	0	HR_proficient	none
PD54923a	0	0	0	HR_proficient	none
PD54924a	0	0	0	HR_proficient	none
PD54925a	0	0	0	HR_proficient	none
PD54926a	0	0	0	HR_proficient	none
PD54927a	0	0	0	HR_proficient	none
PD54928a	0	0	0	HR_proficient	none
PD54929a	0	0	0	HR_proficient	none
PD54930a	0	0	0	cannot_be_determined	none	Has MSI (>14000 indel.rep)
PD54931a	0	0	0	HR_proficient	none
PD54932a	0	0	0	HR_proficient	none
PD54933a	0	0	0	HR_proficient	none
PD54992a	0.008	0	0.008	cannot_be_determined	none	Has MSI (>14000 indel.rep)
PD54993a	0	0	0	HR_proficient	none
PD54994a	0.004	0	0.004	HR_proficient	none
PD54996a	0.002	0	0.002	HR_proficient	none
PD54997a	0	0	0	HR_proficient	none
PD54999a	0	0	0	HR_proficient	none
PD55000a	0	0	0	cannot_be_determined	none	Has MSI (>14000 indel.rep)
PD55001a	0	0	0	HR_proficient	none
PD55003a	0.006	0	0.006	cannot_be_determined	none	Has MSI (>14000 indel.rep)
PD55004a	0	0	0	HR_proficient	none
PD55005a	0.002	0	0.002	HR_proficient	none
PD55006a	0	0	0	HR_proficient	none
PD55007a	0	0	0	HR_proficient	none
PD55008a	0	0	0	HR_proficient	none
PD55009a	0	0	0	HR_proficient	none
PD55010a	0	0	0	HR_proficient	none
PD55011a	0	0	0	HR_proficient	none
PD55012a	0	0	0	HR_proficient	none
PD55014a	0	0	0	HR_proficient	none
PD55015a	0	0	0	HR_proficient	none
PD55016a	0	0	0	cannot_be_determined	none	Has MSI (>14000 indel.rep)
PD55017a	0	0	0	HR_proficient	none
PD55019a	0	0	0	HR_proficient	none
PD55020a	0	0	0	HR_proficient	none
PD55021a	0.006	0	0.006	HR_proficient	none
PD55022a	0	0	0	HR_proficient	none
PD55023a	0	0	0	HR_proficient	none
PD55024a	0	0	0	HR_proficient	none
PD55025a	0	0	0	HR_proficient	none
PD55026a	0	0	0	HR_proficient	none
PD55027a	0	0	0	HR_proficient	none
PD55028a	0	0	0	HR_proficient	none
PD55029a	0	0	0	cannot_be_determined	none	Has MSI (>14000 indel.rep)
PD55030a	0	0	0	cannot_be_determined	none	Has MSI (>14000 indel.rep)
PD55031a	0	0	0	HR_proficient	none
PD55032a	0	0	0	HR_proficient	none
PD55033a	0	0	0	HR_proficient	none
PD55034a	0.006	0	0.006	cannot_be_determined	none	Has MSI (>14000 indel.rep)
PD55036a	0	0	0	HR_proficient	none
PD55037a	0	0	0	HR_proficient	none
PD55038a	0	0	0	HR_proficient	none
PD55039a	0	0.002	0.002	HR_proficient	none
PD55040a	0	0	0	HR_proficient	none
PD55041a	0	0	0	HR_proficient	none
PD55042a	0	0.002	0.002	HR_proficient	none
PD55043a	0	0	0	HR_proficient	none
PD55044a	0	0	0	HR_proficient	none
PD55045a	0	0	0	HR_proficient	none
PD55046a	0	0	0	cannot_be_determined	none	Has MSI (>14000 indel.rep)
PD55047a	0	0	0	cannot_be_determined	none	Has MSI (>14000 indel.rep)
PD55048a	0	0	0	HR_proficient	none
PD55050a	0.012	0	0.012	cannot_be_determined	none	Has MSI (>14000 indel.rep)
PD55051a	0	0	0	HR_proficient	none
PD55052a	0.006	0.012	0.018	HR_proficient	none
PD55053a	0	0	0	HR_proficient	none
PD55054a	0	0	0	HR_proficient	none
PD55055a	0	0	0	HR_proficient	none
PD55056a	0	0	0	HR_proficient	none
PD55057a	0	0	0	HR_proficient	none
PD55058a	0	0	0	cannot_be_determined	none	Has MSI (>14000 indel.rep)	<30 SVs
PD55059a	0	0.004	0.004	HR_proficient	none
PD55060a	0.008	0.002	0.01	HR_proficient	none
PD55061a	0	0	0	HR_proficient	none
PD55062a	0	0	0	HR_proficient	none
PD55063a	0	0	0	HR_proficient	none
PD55064a	0	0	0	HR_proficient	none
PD55065a	0	0.004	0.004	HR_proficient	none
PD55066a	0	0	0	HR_proficient	none
PD55067a	0	0	0	cannot_be_determined	none	Has MSI (>14000 indel.rep)
PD55266a	0	0	0	HR_proficient	none
PD55267a	0	0	0	cannot_be_determined	none	Has MSI (>14000 indel.rep)
PD55268a	0	0	0	cannot_be_determined	none	Has MSI (>14000 indel.rep)
PD55269a	0	0	0	HR_proficient	none
PD55270a	0	0	0	cannot_be_determined	none	Has MSI (>14000 indel.rep)
PD55273a	0	0	0	cannot_be_determined	none	Has MSI (>14000 indel.rep)
PD55274a	0	0.002	0.002	HR_proficient	none
PD55275a	0.028	0	0.028	cannot_be_determined	none	Has MSI (>14000 indel.rep)
PD55276a	0	0	0	HR_proficient	none
PD55278a	0	0	0	cannot_be_determined	none	Has MSI (>14000 indel.rep)
PD55279a	0	0	0	HR_proficient	none
PD55280a	0	0	0	HR_proficient	none
PD55282a	0	0	0	HR_proficient	none
PD55284a	0	0	0	HR_proficient	none
PD55285a	0	0	0	HR_proficient	none
PD55287a	0	0	0	cannot_be_determined	none	Has MSI (>14000 indel.rep)
PD55288a	0	0	0	HR_proficient	none
PD55289a	0	0	0	HR_proficient	none
PD55290a	0	0	0	cannot_be_determined	none	Has MSI (>14000 indel.rep)
PD55291a	0	0	0	HR_proficient	none
PD55293a	0	0.002	0.002	HR_proficient	none
PD55294a	0	0	0	HR_proficient	none
PD55295a	0	0	0	HR_proficient	none
PD55296a	0	0	0	HR_proficient	none
PD55297a	0	0	0	HR_proficient	none
PD55298a	0	0	0	HR_proficient	none
PD55299a	0	0	0	HR_proficient	none
PD55300a	0	0	0	HR_proficient	none
PD55301a	0	0	0	HR_proficient	none
PD55302a	0	0	0	HR_proficient	none
PD55303a	0.02	0.034	0.054	HR_proficient	none
PD55304a	0	0	0	HR_proficient	none
PD55305a	0	0	0	HR_proficient	none
PD55306a	0	0	0	HR_proficient	none
PD55307a	0	0	0	HR_proficient	none
PD55308a	0	0	0	HR_proficient	none
PD55309a	0	0	0	HR_proficient	none
PD55310a	0	0	0	HR_proficient	none
PD55311a	0	0	0	HR_proficient	none
PD55312a	0	0	0	HR_proficient	none
PD55313a	0	0	0	HR_proficient	none
PD55314a	0	0	0	HR_proficient	none
PD55315a	0	0	0	HR_proficient	none
PD55316a	0	0	0	HR_proficient	none
PD55317a	0	0	0	HR_proficient	none
PD55318a	0	0	0	HR_proficient	none
PD55319a	0	0.002	0.002	HR_proficient	none
PD55320a	0	0	0	HR_proficient	none
PD55321a	0	0	0	HR_proficient	none
PD55322a	0	0	0	HR_proficient	none
PD55323a	0	0	0	HR_proficient	none
PD55324a	0.01	0.002	0.012	HR_proficient	none
PD55325a	0.012	0	0.012	HR_proficient	none
PD55326a	0	0	0	HR_proficient	none
PD55327a	0	0	0	HR_proficient	none
PD55328a	0	0	0	HR_proficient	none
PD55329a	0	0	0	HR_proficient	none
PD55330a	0	0	0	HR_proficient	none
PD55331a	0	0	0	HR_proficient	none
PD55333a	0	0	0	HR_proficient	none
PD55334a	0	0	0	HR_proficient	none
PD55335a	0	0	0	HR_proficient	none
PD55336a	0	0	0	HR_proficient	none
PD55337a	0.002	0	0.002	HR_proficient	none
PD55338a	0	0	0	HR_proficient	none
PD55339a	0	0	0	HR_proficient	none
PD55340a	0	0	0	HR_proficient	none
PD55341a	0	0	0	HR_proficient	none
PD55342a	0	0	0	HR_proficient	none
PD55343a	0	0.002	0.002	HR_proficient	none
PD55344a	0	0	0	HR_proficient	none
PD55345a	0	0	0	HR_proficient	none
PD55347a	0	0	0	HR_proficient	none
PD55348a	0	0	0	HR_proficient	none
PD55349a	0	0	0	HR_proficient	none
PD55350a	0	0	0	cannot_be_determined	none	Has MSI (>14000 indel.rep)
PD55351a	0	0	0	HR_proficient	none
PD55352a	0	0	0	HR_proficient	none
PD55353a	0	0	0	HR_proficient	none
PD55354a	0	0	0	HR_proficient	none
PD55355a	0	0	0	HR_proficient	none
PD55356a	0	0	0	cannot_be_determined	none	Has MSI (>14000 indel.rep)
PD55357a	0	0	0	HR_proficient	none
PD55358a	0	0	0	HR_proficient	none
PD55359a	0.004	0	0.004	cannot_be_determined	none	Has MSI (>14000 indel.rep)
PD55360a	0	0	0	HR_proficient	none
PD55361a	0	0	0	HR_proficient	none
PD55362a	0	0	0	cannot_be_determined	none	Has MSI (>14000 indel.rep)
PD55363a	0	0	0	cannot_be_determined	none	Has MSI (>14000 indel.rep)
PD55364a	0	0	0	HR_proficient	none
PD55365a	0	0	0	HR_proficient	none
PD55366a	0	0	0	HR_proficient	none
PD55367a	0	0.002	0.002	HR_proficient	none
PD55368a	0.002	0	0.002	HR_proficient	none
PD55369a	0	0	0	HR_proficient	none
PD55370a	0	0	0	HR_proficient	none
PD55371a	0.09	0.59	0.68	HR_deficient	BRCA2_type
PD55372a	0.002	0	0.002	cannot_be_determined	none	Has MSI (>14000 indel.rep)
PD55373a	0	0	0	HR_proficient	none
PD55374a	0	0	0	HR_proficient	none
PD55375a	0	0	0	HR_proficient	none
PD55376a	0	0.002	0.002	HR_proficient	none
PD55377a	0	0	0	HR_proficient	none
PD55378a	0	0	0	HR_proficient	none
PD55379a	0	0	0	HR_proficient	none
PD55380a	0	0	0	HR_proficient	none
PD55381a	0.016	0.006	0.022	HR_proficient	none
PD55382a	0	0	0	cannot_be_determined	none	Has MSI (>14000 indel.rep)	<30 SVs
PD55383a	0.006	0.004	0.01	HR_proficient	none
PD55384a	0	0	0	HR_proficient	none
PD55385a	0	0	0	HR_proficient	none
PD55386a	0	0	0	cannot_be_determined	none	Has MSI (>14000 indel.rep)	<30 SVs
PD55387a	0	0	0	HR_proficient	none
PD55388a	0	0	0	HR_proficient	none
PD55389a	0	0	0	HR_proficient	none
PD55390a	0	0	0	HR_proficient	none
PD55391a	0	0	0	HR_proficient	none
PD55392a	0.006	0	0.006	HR_proficient	none
PD55393a	0	0	0	HR_proficient	none
PD55394a	0	0	0	HR_proficient	none
PD55395a	0	0	0	cannot_be_determined	none	Has MSI (>14000 indel.rep)
PD55396a	0	0.002	0.002	HR_proficient	none
PD55397a	0	0	0	HR_proficient	none
PD55398a	0	0	0	HR_proficient	none
PD55399a	0	0	0	HR_proficient	none
PD55400a	0	0	0	HR_proficient	none
PD55401a	0.592	0.146	0.738	HR_deficient	BRCA1_type
PD55402a	0	0	0	cannot_be_determined	none	Has MSI (>14000 indel.rep)	<30 SVs
PD55403a	0	0	0	HR_proficient	none
PD55404a	0.002	0.004	0.006	HR_proficient	none
PD55405a	0	0	0	HR_proficient	none
PD55406a	0.136	0	0.136	HR_proficient	none
PD55407a	0	0	0	HR_proficient	none
PD55408a	0	0	0	cannot_be_determined	none	Has MSI (>14000 indel.rep)
PD55409a	0	0	0	HR_proficient	none
PD55411a	0	0	0	HR_proficient	none
PD55412a	0	0	0	cannot_be_determined	none	Has MSI (>14000 indel.rep)
PD55413a	0	0	0	HR_proficient	none
PD55414a	0	0.002	0.002	HR_proficient	none
PD55415a	0	0	0	HR_proficient	none
PD55416a	0	0	0	HR_proficient	none
PD55417a	0	0	0	cannot_be_determined	none	Has MSI (>14000 indel.rep)
PD55418a	0	0	0	HR_proficient	none
PD55419a	0	0	0	HR_proficient	none
PD55420a	0.006	0.012	0.018	HR_proficient	none
PD55421a	0	0	0	HR_proficient	none
PD55422a	0	0	0	HR_proficient	none
PD55423a	0	0.002	0.002	HR_proficient	none
PD55424a	0	0	0	cannot_be_determined	none	Has MSI (>14000 indel.rep)
PD55425a	0	0	0	HR_proficient	none
PD55426a	0	0	0	HR_proficient	none
PD55427a	0	0	0	cannot_be_determined	none	Has MSI (>14000 indel.rep)
PD55428a	0	0	0	HR_proficient	none
PD55429a	0.006	0	0.006	HR_proficient	none
PD55430a	0	0	0	HR_proficient	none
PD55431a	0	0	0	HR_proficient	none
PD55432a	0.002	0	0.002	HR_proficient	none
PD55434a	0	0	0	HR_proficient	none
PD55435a	0.002	0	0.002	cannot_be_determined	none	Has MSI (>14000 indel.rep)
PD55436a	0	0	0	HR_proficient	none
PD55437a	0	0	0	HR_proficient	none
PD55438a	0	0	0	HR_proficient	none
PD55439a	0	0	0	cannot_be_determined	none	Has MSI (>14000 indel.rep)	<30 SVs
PD55440a	0	0	0	HR_proficient	none
PD55441a	0	0	0	HR_proficient	none
PD55442a	0.01	0	0.01	HR_proficient	none
PD55443a	0	0	0	HR_proficient	none
PD55444a	0	0	0	HR_proficient	none
PD55445a	0	0	0	HR_proficient	none
PD55446a	0	0	0	HR_proficient	none
PD55447a	0	0	0	HR_proficient	none
PD55448a	0	0	0	cannot_be_determined	none	Has MSI (>14000 indel.rep)
PD55449a	0	0	0	cannot_be_determined	none	Has MSI (>14000 indel.rep)
PD55450a	0.002	0	0.002	cannot_be_determined	none	Has MSI (>14000 indel.rep)
PD55451a	0	0	0	HR_proficient	none
PD55452a	0	0	0	HR_proficient	none
PD55453a	0	0	0	HR_proficient	none
PD55454a	0	0	0	HR_proficient	none
PD55455a	0	0	0	HR_proficient	none
PD55457a	0	0	0	cannot_be_determined	none	Has MSI (>14000 indel.rep)
PD55459a	0	0	0	HR_proficient	none
PD55460a	0	0	0	HR_proficient	none
PD55461a	0	0	0	HR_proficient	none
PD55462a	0	0	0	HR_proficient	none
PD55463a	0	0	0	HR_proficient	none
PD55464a	0	0	0	HR_proficient	none
PD55465a	0	0	0	HR_proficient	none
PD55466a	0	0	0	HR_proficient	none
PD55467a	0	0	0	cannot_be_determined	none	Has MSI (>14000 indel.rep)
PD55468a	0	0	0	HR_proficient	none
PD55469a	0	0	0	HR_proficient	none
PD55470a	0.002	0	0.002	HR_proficient	none
PD55471a	0	0	0	HR_proficient	none
PD55472a	0	0	0	HR_proficient	none
PD55473a	0	0	0	HR_proficient	none
PD55474a	0	0	0	HR_proficient	none
PD55475a	0	0	0	HR_proficient	none
PD55476a	0	0	0	HR_proficient	none
PD55477a	0	0	0	HR_proficient	none
PD55478a	0	0	0	HR_proficient	none
PD55479a	0	0	0	HR_proficient	none
PD55480a	0	0	0	HR_proficient	none
PD55481a	0	0	0	HR_proficient	none
PD55482a	0	0	0	HR_proficient	none
PD55483a	0	0	0	HR_proficient	none
PD55484a	0	0	0	HR_proficient	none
PD55486a	0	0	0	HR_proficient	none
PD55487a	0	0	0	HR_proficient	none
PD55488a	0	0	0	HR_proficient	none
PD55489a	0	0	0	HR_proficient	none
PD55490a	0	0	0	cannot_be_determined	none	Has MSI (>14000 indel.rep)
PD55491a	0	0	0	HR_proficient	none
PD55492a	0	0	0	HR_proficient	none
PD55493a	0	0	0	HR_proficient	none
PD55494a	0	0	0	HR_proficient	none
PD55495a	0	0	0	HR_proficient	none
PD55496a	0	0	0	HR_proficient	none
PD55497a	0	0	0	HR_proficient	none
PD55498a	0	0	0	HR_proficient	none
PD55499a	0	0	0	cannot_be_determined	none	Has MSI (>14000 indel.rep)
PD55500a	0	0	0	HR_proficient	none
PD55501a	0	0	0	HR_proficient	none
PD55502a	0	0	0	cannot_be_determined	none	Has MSI (>14000 indel.rep)
PD56036a	0	0	0	HR_proficient	none
PD56037a	0	0	0	HR_proficient	none
PD56038a	0	0	0	HR_proficient	none
PD56039a	0	0	0	cannot_be_determined	none	Has MSI (>14000 indel.rep)	<30 SVs
PD56040a	0	0	0	HR_proficient	none
PD56041a	0	0	0	HR_proficient	none
PD56042a	0	0	0	cannot_be_determined	none	Has MSI (>14000 indel.rep)
PD56044a	0	0	0	cannot_be_determined	none	Has MSI (>14000 indel.rep)
PD56045a	0	0	0	HR_proficient	none
PD56046a	0	0	0	HR_proficient	none
PD56047a	0	0	0	cannot_be_determined	none	Has MSI (>14000 indel.rep)
PD56048a	0	0	0	HR_proficient	none
PD56049a	0	0	0	HR_proficient	none
PD56050a	0	0	0	HR_proficient	none
PD56051a	0	0	0	HR_proficient	none
PD56052a	0	0	0	HR_proficient	none
PD56053a	0	0	0	HR_proficient	none
PD56054a	0	0	0	HR_proficient	none
PD56055a	0	0	0	HR_proficient	none
PD56056a	0	0	0	HR_proficient	none
PD56057a	0	0	0	HR_proficient	none
PD56058a	0	0	0	HR_proficient	none
PD56059a	0	0	0	HR_proficient	none
PD56060a	0	0	0	HR_proficient	none
PD56061a	0	0	0	HR_proficient	none
PD56062a	0	0	0	HR_proficient	none
PD56063a	0	0	0	HR_proficient	none
PD56064a	0	0	0	HR_proficient	none
PD56065a	0.006	0	0.006	cannot_be_determined	none	Has MSI (>14000 indel.rep)
PD56066a	0	0	0	HR_proficient	none
PD56069a	0	0	0	cannot_be_determined	none	Has MSI (>14000 indel.rep)
PD56070a	0	0	0	cannot_be_determined	none	Has MSI (>14000 indel.rep)
PD56071a	0	0	0	cannot_be_determined	none	Has MSI (>14000 indel.rep)
PD56072a	0.002	0	0.002	cannot_be_determined	none	Has MSI (>14000 indel.rep)
PD56073a	0	0	0	HR_proficient	none
PD56074a	0.006	0	0.006	cannot_be_determined	none	Has MSI (>14000 indel.rep)
PD56075a	0	0	0	HR_proficient	none
PD56076a	0	0	0	cannot_be_determined	none	Has MSI (>14000 indel.rep)
PD56077a	0	0	0	cannot_be_determined	none	Has MSI (>14000 indel.rep)
PD56078a	0	0	0	cannot_be_determined	none	Has MSI (>14000 indel.rep)
PD56080a	0	0	0	cannot_be_determined	none	Has MSI (>14000 indel.rep)
PD56081a	0	0	0	HR_proficient	none
PD56082a	0	0	0	HR_proficient	none
PD56083a	0	0	0	cannot_be_determined	none	Has MSI (>14000 indel.rep)	<30 SVs
PD56084a	0	0	0	HR_proficient	none
PD56085a	0	0	0	HR_proficient	none
PD56086a	0	0	0	HR_proficient	none
PD56087a	0	0	0	HR_proficient	none
PD56088a	0	0	0	HR_proficient	none
PD56090a	0.08	0.704	0.784	HR_deficient	BRCA2_type
PD56091a	0	0	0	HR_proficient	none
PD56092a	0	0	0	HR_proficient	none
PD56093a	0	0	0	HR_proficient	none
PD56094a	0	0	0	HR_proficient	none
PD56095a	0	0	0	HR_proficient	none
PD56096a	0	0	0	HR_proficient	none
PD56098a	0	0	0	HR_proficient	none
PD56099a	0	0	0	HR_proficient	none
PD56100a	0.002	0	0.002	HR_proficient	none
PD56101a	0	0	0	HR_proficient	none
PD56102a	0	0	0	cannot_be_determined	none	Has MSI (>14000 indel.rep)
PD56103a	0	0	0	HR_proficient	none
PD56104a	0	0	0	HR_proficient	none
PD56105a	0	0	0	HR_proficient	none
PD56106a	0.008	0	0.008	HR_proficient	none
PD56107a	0	0	0	HR_proficient	none
PD56108a	0	0	0	HR_proficient	none
PD56109a	0	0	0	cannot_be_determined	none	Has MSI (>14000 indel.rep)
PD56110a	0	0	0	cannot_be_determined	none	Has MSI (>14000 indel.rep)
PD56111a	0	0	0	HR_proficient	none
PD56112a	0	0	0	HR_proficient	none
PD56113a	0	0	0	HR_proficient	none
PD56114a	0	0	0	HR_proficient	none
PD56115a	0	0	0	HR_proficient	none
PD56116a	0	0	0	cannot_be_determined	none	Has MSI (>14000 indel.rep)	<30 SVs
PD56117a	0	0	0	cannot_be_determined	none	Has MSI (>14000 indel.rep)
PD56118a	0	0	0	HR_proficient	none
PD56119a	0.088	0	0.088	HR_proficient	none
PD56121a	0	0	0	HR_proficient	none
PD56122a	0	0	0	HR_proficient	none
PD56123a	0	0	0	HR_proficient	none
PD56124a	0	0	0	HR_proficient	none
PD56125a	0	0	0	HR_proficient	none
PD56126a	0	0.002	0.002	HR_proficient	none
PD56127a	0	0	0	HR_proficient	none
PD56128a	0	0	0	HR_proficient	none
PD56129a	0	0	0	HR_proficient	none
PD56130a	0	0	0	HR_proficient	none
PD56131a	0	0	0	HR_proficient	none
PD56132a	0	0	0	HR_proficient	none
PD56133a	0	0	0	HR_proficient	none
PD56134a	0	0	0	HR_proficient	none
PD56136a	0	0	0	cannot_be_determined	none	Has MSI (>14000 indel.rep)
PD56137a	0	0	0	HR_proficient	none
PD56138a	0	0	0	HR_proficient	none
PD56139a	0	0	0	HR_proficient	none
PD56140a	0	0	0	HR_proficient	none
PD56141a	0	0	0	cannot_be_determined	none	Has MSI (>14000 indel.rep)
PD56142a	0	0	0	cannot_be_determined	none	Has MSI (>14000 indel.rep)
PD56143a	0	0	0	HR_proficient	none
PD56144a	0	0	0	HR_proficient	none
PD56145a	0.004	0.006	0.01	HR_proficient	none
PD56146a	0	0	0	HR_proficient	none
PD56147a	0	0	0	HR_proficient	none
PD56148a	0	0	0	HR_proficient	none
PD56149a	0.004	0	0.004	HR_proficient	none
PD56150a	0	0	0	HR_proficient	none
PD56151a	0	0.002	0.002	HR_proficient	none
PD56152a	0	0	0	HR_proficient	none
PD56153a	0	0	0	HR_proficient	none
PD56154a	0	0	0	HR_proficient	none
PD56155a	0	0	0	HR_proficient	none
PD56156a	0	0	0	HR_proficient	none
PD56157a	0	0	0	cannot_be_determined	none	Has MSI (>14000 indel.rep)
PD56158a	0	0	0	HR_proficient	none
PD56159a	0	0	0	HR_proficient	none
PD56160a	0	0	0	HR_proficient	none
PD56161a	0	0	0	cannot_be_determined	none	Has MSI (>14000 indel.rep)
PD56162a	0	0	0	cannot_be_determined	none	Has MSI (>14000 indel.rep)
PD56163a	0	0	0	HR_proficient	none
PD56164a	0.002	0	0.002	HR_proficient	none
PD56165a	0	0	0	HR_proficient	none
PD56167a	0	0	0	cannot_be_determined	none	Has MSI (>14000 indel.rep)
PD56168a	0.01	0	0.01	cannot_be_determined	none	Has MSI (>14000 indel.rep)
PD56169a	0	0	0	HR_proficient	none
PD56170a	0	0	0	cannot_be_determined	none	Has MSI (>14000 indel.rep)
PD56171a	0	0	0	HR_proficient	none
PD56172a	0	0	0	HR_proficient	none
PD56173a	0	0	0	HR_proficient	none
PD56174a	0	0	0	HR_proficient	none
PD56175a	0	0	0	cannot_be_determined	none	Has MSI (>14000 indel.rep)
PD56176a	0	0	0	HR_proficient	none
PD57090a	0	0	0	HR_proficient	none
PD57091a	0	0	0	HR_proficient	none
PD57092a	0.002	0	0.002	HR_proficient	none
PD57093a	0	0	0	HR_proficient	none
PD57094a	0	0	0	HR_proficient	none
PD57095a	0	0	0	HR_proficient	none
PD57097a	0	0	0	HR_proficient	none
PD57098a	0.002	0	0.002	HR_proficient	none
PD57099a	0.004	0	0.004	HR_proficient	none
PD57100a	0	0	0	HR_proficient	none
PD57101a	0	0	0	HR_proficient	none
PD57102a	0	0	0	cannot_be_determined	none	Has MSI (>14000 indel.rep)
PD57103a	0	0	0	cannot_be_determined	none	Has MSI (>14000 indel.rep)
PD57104a	0	0	0	HR_proficient	none
PD57105a	0	0	0	HR_proficient	none
PD57106a	0	0	0	HR_proficient	none
PD57107a	0	0	0	HR_proficient	none
PD57108a	0	0	0	cannot_be_determined	none	Has MSI (>14000 indel.rep)
PD57109a	0	0	0	HR_proficient	none
PD57110a	0	0	0	HR_proficient	none
PD57111a	0	0	0	HR_proficient	none
PD57112a	0	0	0	HR_proficient	none
PD57113a	0	0.004	0.004	HR_proficient	none
PD57114a	0.004	0	0.004	HR_proficient	none
PD57115a	0.022	0	0.022	cannot_be_determined	none	Has MSI (>14000 indel.rep)	<30 SVs
PD57116a	0	0	0	HR_proficient	none
PD57118a	0	0	0	HR_proficient	none
PD57119a	0	0	0	HR_proficient	none

## Sheet: Supplementary Table 5
Supplementary Table 5. Mutational profiles of de novo SBS signatures extracted in MSS colorectal cancer cases.
MutationType	SBS_A	SBS_B	SBS_C	SBS_D	SBS_E	SBS_F	SBS_G	SBS_H	SBS_I	SBS_J	SBS_K	SBS_L	SBS_M	SBS_N	SBS_O	SBS_P
T:A[C>A]A	0.00280719	0.00818533	0.00660803	0.00189782	0.0039225	0.00281674	0.00041852	0.0012868	0.00181978	0.00060053	0.00153516	0.00178448	0.00352512	0.00060527	0.00089384	0.00778416
T:A[C>A]C	0.00164171	0.0014513	0.00468978	0.00261903	0.00267099	0.00166794	0.00027041	0.00105127	0.00101922	0.00058389	0.00077085	0.0107331	0.00219006	0.0010542	0.00087949	0.00187089
T:A[C>A]G	0.0004186	0.00055939	0.00084382	0.00017837	0.00012213	5.803e-05	7.952e-05	0.00015203	0.00018748	0.00035881	0.00013915	0.00027284	0.00035495	0.00012061	4.058e-05	0.00190821
T:A[C>A]T	0.00072736	0.0029741	0.00601016	0.00172388	0.00327448	0.00082527	0.00040697	0.00083451	0.0005877	0.00076229	0.00070328	0.00161323	0.00286861	0.00137924	0.00077262	0.00511001
T:A[C>G]A	8.771e-05	0.00031295	0.00180384	0.00072043	0.00408553	0.00101363	0.00013678	0.0060139	0.00170895	0.00059385	0.00018446	0.00084672	0.00170462	0.00046142	0.00052351	0.00328339
T:A[C>G]C	0.0003333	0.00018481	0.0009688	0.00046854	0.00177762	0.00067575	0.0001067	0.00416024	0.00057119	0.00017858	0.00055203	0.00120906	0.00109128	0.00036894	3.979e-05	0.00109566
T:A[C>G]G	6.39e-06	6.876e-05	0.00037194	0.0002684	0.00065418	0.00010774	5.169e-05	0.00060301	0.00016392	6.202e-05	0.00011039	0.00021277	8.333e-05	5.815e-05	9.7e-07	0.00187617
T:A[C>G]T	0.00031946	0.00037544	0.00262579	0.0004865	0.00116004	0.00022277	0.00022586	0.016875	0.00139528	0.0008735	0.00091035	0.00027056	0.0056019	0.00061527	0.00091529	0.00080864
T:A[C>T]A	0.00289848	0.00158801	0.00308485	0.00258509	0.00347205	0.0115123	0.00030111	0.00163363	0.00083448	0.00236243	0.00220494	0.00111356	0.00210346	0.00215976	0.00113611	0.0179416
T:A[C>T]C	0.00175456	0.00087357	0.00029662	0.00099304	0.00176281	0.00851002	0.00032481	0.0010147	0.0001686	0.00054734	0.00138924	0.0048297	0.00100085	0.00129898	0.00029254	0.00371836
T:A[C>T]G	0.0401932	0.01229	0.00621803	0.0118229	0.00368543	0.0082903	0.00055613	0.00184208	0.00174275	0.00471689	0.00620529	0.0038792	0.00202009	0.00357717	0.00578292	0.00864241
T:A[C>T]T	0.00193591	0.00076981	0.00150712	0.00251032	0.00273711	0.0125906	0.0004302	0.00079711	0.00085531	0.00100272	0.00209817	0.0036522	0.00059623	0.00098864	0.00046142	0.0119678
T:A[T>A]A	0.00036704	0.00011659	0.00257752	0.00084172	0.00022087	0.0004172	6.284e-05	0.00123004	0.00172616	0.00108061	0.00029627	0.00196413	0.00051239	0.00900335	0.0082499	0.00275931
T:A[T>A]C	0.00045959	0.00033616	0.00208237	0.00074196	0.0008816	0.00076012	0.00029152	2.796e-05	0.00043404	0.00015766	0.00010755	0.00024551	0.00095345	0.00771252	0.00066034	0.00100813
T:A[T>A]G	0.00040092	3.373e-05	0.00285936	0.00039224	0.00179553	0.00078978	0.00020606	0.00051142	0.000572	0.0003555	0.00048263	0.00027969	0.00067262	0.00132244	0.00064782	0.00221106
T:A[T>A]T	0.00165309	0.00086471	0.00268915	0.00780157	0.00181693	0.00151363	0.00069678	0.00051247	2.248e-05	0.00073163	0.0011086	0.00237974	0.00145223	0.0124373	0.0101703	0.0016076
T:A[T>C]A	0.00242247	0.00120838	0.00276464	0.00378373	0.0040602	0.00223749	0.00012866	0.00077396	0.00673726	0.00204084	0.00255314	0.00066292	0.00277548	0.0242005	0.00346748	0.00236717
T:A[T>C]C	0.00084978	0.00046717	0.0008454	0.00136586	0.00217287	0.00047085	0.00034887	0.00039651	0.00049686	0.00091127	0.00085183	0.00033607	0.00111412	0.0117407	0.00016701	0.00070126
T:A[T>C]G	0.00155739	0.00064564	0.00165448	0.00306016	0.00454797	0.00156819	0.00042433	0.00059036	0.00172358	0.00105148	0.00099749	0.00017608	0.00064691	0.00232172	0.00056567	0.00128028
T:A[T>C]T	0.00220173	0.00084207	0.00288683	0.00079143	0.00215461	0.00150272	0.00039719	0.00151918	0.0005868	0.00217279	0.00207747	0.00134946	0.00164746	0.053753	0.0008857	0.00093432
T:A[T>G]A	0.00019024	0.00024317	0.00069889	0.00030256	0.00025315	0.00024562	0.00027172	0.00523336	0.00674791	0.00024403	0.00037022	0.00060873	0.00126226	0.00184781	0.00265577	0.00046096
T:A[T>G]C	0.00016729	0.00010296	0.0001953	0.0002787	0.00090948	9.576e-05	0.0006392	0.00042418	0.00071296	0.00018461	0.00010892	2.331e-05	0.0003592	0.00081058	4.65e-05	6.83e-06
T:A[T>G]G	0.00014128	0.00010674	0.00107477	0.000262	0.00193937	0.0004365	0.00024539	0.00034614	0.00115847	0.00014666	0.0003076	4.29e-05	0.00055509	0.0004859	4.75e-05	0.00055858
T:A[T>G]T	0.00033809	0.00042386	0.00047754	0.0006958	0.00128953	0.00029794	0.00587826	0.00108691	0.00262469	0.00042001	0.00198382	0.0001487	0.00158236	0.00194977	0.00108955	0.00034406
T:C[C>A]A	0.00086482	0.00641994	0.00326355	0.00322393	0.00042802	0.00070279	0.00085541	0.00219508	0.00161585	0.00064068	0.00069891	0.0159731	0.00209595	0.00090427	0.0011671	0.00547284
T:C[C>A]C	0.00047374	0.00140593	0.00079398	0.00062048	0.00032552	0.00130606	0.00059473	0.00100886	0.00115294	0.00144076	0.00056482	0.0272242	0.00238621	0.00057878	0.00052146	0.00110583
T:C[C>A]G	0.00034307	0.00087482	0.00022662	0.00031967	0.00036099	0.00015877	3.358e-05	0.00011201	0.00016639	0.00019014	0.00032883	0.00239773	0.00047138	0.00021673	0	0.00105019
T:C[C>A]T	0.00061294	0.00419957	0.00272977	0.00538446	0.00157081	0.00018553	0.00016559	0.00052098	0.00042192	0.00081404	0.00136602	0.0100055	0.0025913	0.00160713	0.00027723	0.00456733
T:C[C>G]A	8.214e-05	0.00021333	0.00076592	1.951e-05	0.00300305	5.166e-05	0.00017362	0.00193694	0.00063677	0.00106453	0.00011162	0.0015374	0.00108774	4.644e-05	0.00041533	0.003365
T:C[C>G]C	4.899e-05	1.598e-05	0.00030889	0.00010137	0.00194367	0.0001751	8.313e-05	0.000602	0.00055328	0.00051272	0.0003075	0.00634314	0.00048899	0.00017625	0.00031821	0.00289759
T:C[C>G]G	1.897e-05	5.24e-05	0.00015665	0.00011314	0.00085361	7.55e-05	5.197e-05	0.00014833	1.539e-05	0.00016671	2.764e-05	0.00047942	0.00022193	2.317e-05	3.622e-05	0.00151012
T:C[C>G]T	0.00010222	0.00026042	0.00146953	6.791e-05	0.00295616	0.00035757	0.00010942	0.00490298	0.00121173	0.00130672	0.00039056	0.00211279	0.00144866	0.0003533	0.00020982	0.0031457
T:C[C>T]A	0.00140118	0.00112291	0.00178281	0.00117542	0.00247766	0.0126029	0.00038555	0.00169938	0.00037539	0.00333673	0.00138132	0.00227728	0.00252388	0.00120274	0.00074533	0.00111568
T:C[C>T]C	0.00103239	0.00102864	0.00043051	0.00065539	0.00106074	0.0136858	0.00026458	0.00095428	0.00028761	0.00159928	0.00156759	0.00583818	0.00148662	0.00093586	0.00045687	0.00168442
T:C[C>T]G	0.0212019	0.00873282	0.00142085	0.00921938	0.00429138	0.00980073	0.00103377	0.00290324	0.00078466	0.00225741	0.00357842	0.00267951	0.00082201	0.00271108	0.00368408	0.0047434
T:C[C>T]T	0.00113326	0.00142263	0.00112555	0.00198184	0.00310585	0.0121768	0.00043789	0.00119754	0.00055401	0.00232639	0.00121878	0.00673345	0.00175436	0.00122065	0.00096918	0.00200129
T:C[T>A]A	5.81e-05	8.299e-05	0.0015316	0.00033036	7.421e-05	5.524e-05	0.00018289	0.00094919	0.00019891	0.00047086	0.00017208	0.00270313	0.00843878	0.00014612	0.00107706	0.00888595
T:C[T>A]C	0.00012823	0.0002259	0.0023228	0.00019194	0.00182468	5.533e-05	0.001124	0.00020673	0.00077455	0.00092997	0.00136668	0.00175603	0.00174588	0.0002641	0.00020236	0.0049573
T:C[T>A]G	7.08e-06	0.00018756	0.00249326	0.00063522	0.00106958	0.00015602	0.00049694	0.0009252	2.452e-05	0.00049303	0.00062437	0.00143824	0.00170804	3.375e-05	0.00047553	0.00914406
T:C[T>A]T	0.00019106	0.00017652	0.00451247	3.833e-05	0.00049078	0.00053802	0.00293929	0.00198184	0.00040894	0.00163187	0.00576456	0.00261005	0.00474966	0.00088817	0.00122002	0.00476204
T:C[T>C]A	0.00062347	0.00036824	0.00041244	0.00193319	0.00191362	0.0007597	0.00049406	0.00056126	0.00505886	0.00040541	0.00164608	0.00049695	0.0120768	0.00068486	0.00047093	0.00092567
T:C[T>C]C	0.00043862	0.0002957	0.00048669	0.00086155	0.00325959	0.00076149	0.00253488	0.00052947	0.00020415	0.00027826	0.00476601	0.00250939	0.00266816	0.00015947	0.00014223	0.00096
T:C[T>C]G	0.00083645	0.00050962	0.00019498	0.00176341	0.00280378	0.00062041	0.00185929	0.00071503	0.00099808	0.00036455	0.00321277	0.00118187	0.00048342	0.00042358	0.00031305	0.00201111
T:C[T>C]T	0.00052972	0.00042544	0.00049328	0.00058393	0.00258105	0.00076141	0.0079175	0.00030468	0.00014687	0.00033827	0.0182409	0.00311913	0.00122495	0.00067657	0.00093154	0.00172586
T:C[T>G]A	1.016e-05	2.981e-05	0.00012507	0.00074468	0.00050064	0.00017905	0.00036546	0.00192084	0.00151759	0.00017938	0.0004488	0.00018946	0.00659863	0.000334	0.00021219	0.00202184
T:C[T>G]C	6.066e-05	2.536e-05	0.00015369	0.00035901	0.00129451	0.00044217	0.0028473	0.00097442	6.255e-05	4.29e-05	2.317e-05	0.00029991	0.00253091	8.655e-05	0.00022258	0.00098478
T:C[T>G]G	6.773e-05	0.00015016	0.00052366	0.0010912	0.00253804	0.00030267	0.00110004	0.00046408	0.00072405	0.00033668	0.00065086	0.00035415	0.00043221	0.00023563	0.00047536	0.00183742
T:C[T>G]T	0.00019848	0.00020273	0.0009848	0.00033355	0.00110551	0.00025496	0.0474541	2.177e-05	0.00088996	0.00111558	0.00652476	0.00045553	0.00228013	0.00066233	0.00033425	0.00032468
T:G[C>A]A	0.00286792	0.015647	0.00170323	0.00028047	0.00234199	0.00215603	0.00049231	0.00056066	0.00165867	0.00085526	0.00240476	0.00342098	0.00108434	0.00105097	0.00079311	0.00131526
T:G[C>A]C	0.00106036	0.00229489	0.00057897	0.00066788	0.00131072	0.00118453	0.00018261	0.00090502	8.75e-05	0.00072124	0.00114094	0.0152974	0.00192056	0.00067893	0.00061897	0.00046921
T:G[C>A]G	0.00059152	0.00111958	0.00029457	0.00021618	0.000359	0.00062804	1.955e-05	7.73e-06	0.00013815	5.971e-05	0.00011814	0.00082213	0.00026243	0.00022657	0.00017179	0.00062046
T:G[C>A]T	0.00131205	0.00868657	0.00235148	0.0020572	0.00224969	0.00044977	0.00050443	0.00027493	0.00061072	0.00100789	0.00089101	0.00276268	0.00104172	0.00116984	0.00051589	0.00099013
T:G[C>G]A	0.00010152	6.995e-05	0.00047497	0.00023186	0.00215455	0.00020541	3.761e-05	0.00115524	0.0005751	0.00064013	0.00030158	0.00039063	0.00056039	0.0001972	0.00020355	0.0013681
T:G[C>G]C	7.098e-05	0.00012668	0.00010599	0.00038188	0.00100438	0.00046701	7.702e-05	0.00491629	0.00032143	5.886e-05	0.00026721	0.00372086	0.0010553	4.742e-05	6.711e-05	0.00105708
T:G[C>G]G	1.716e-05	1.706e-05	8.546e-05	3.567e-05	0.00040842	9.47e-05	1.07e-06	0.00013777	3.877e-05	3.7e-05	5.65e-05	0.0002089	7.252e-05	3.534e-05	2.758e-05	0.00093581
T:G[C>G]T	7.856e-05	0.00017509	0.0008356	0.00011817	0.00234277	0.00020773	0.00016883	0.00403893	0.00014791	0.00065302	0.00014623	0.00026183	0.00199803	0.00022971	0.00068401	0.00079487
T:G[C>T]A	0.00147994	0.00113812	0.00202777	0.00236067	0.00344368	0.00745388	0.00046016	0.00259815	0.00047906	0.00154799	0.00049792	0.00083085	0.00132507	0.00135317	0.00066529	0.00094526
T:G[C>T]C	0.00233515	0.00108609	0.00017975	0.00343713	0.00276778	0.00703121	0.00074576	0.00212014	0.00037095	0.00139135	0.00045849	0.0073965	0.00126985	0.0018888	0.00055459	0.00100933
T:G[C>T]G	0.0278606	0.0106831	0.00192377	0.0131011	0.00566578	0.0102384	0.00207354	0.00389865	0.0009675	0.00289453	0.0024608	0.00282536	0.00122781	0.00358448	0.00443634	0.00328714
T:G[C>T]T	0.00209249	0.00188161	0.00085124	0.00295916	0.00316808	0.00609532	0.00031989	0.00168721	0.00017744	0.00136295	0.00104002	0.00300754	0.00133568	0.00122724	0.00108709	0.00174033
T:G[T>A]A	3.79e-06	6.231e-05	0.00118755	8.992e-05	0.00128487	7.85e-05	8.06e-05	0.00037062	0.00019712	0.00025504	0.0002626	0.00103548	0.00249069	0.00072657	0.00073815	0.00086546
T:G[T>A]C	8.857e-05	7.75e-05	0.00090594	0.00025124	0.00117825	0.00036645	0.00023782	0.00047043	0.00039092	0.00012419	0.00070573	0.00014489	0.0006718	0.00073422	0.0003313	0.0005325
T:G[T>A]G	4.392e-05	3.574e-05	0.00144811	0.00032122	0.00135806	0.00021932	0.00023382	0.00021081	0.00032306	7.79e-05	0.00021977	0.0002026	0.00055703	0.00010313	0.00032935	0.00210415
T:G[T>A]T	1.54e-06	4.287e-05	0.00256831	0.00021449	0.00135523	0.00010655	0.0004545	0.00055017	0.00013014	0.00030367	0.00169207	0.00143039	0.00123536	0.00368541	0.0005471	8.969e-05
T:G[T>C]A	0.00165077	0.00071906	0.00013177	0.00205665	0.00276891	0.00126037	0.0003068	0.00118868	0.00189583	0.00045911	0.00077703	0.0008035	0.0049923	0.00184324	0.00062584	0.00095321
T:G[T>C]C	0.00100905	0.00045413	2.891e-05	0.00168254	0.00216338	0.00101944	0.00095469	0.00086689	0.00054811	7.028e-05	0.00054732	0.00020053	0.00099712	0.0007124	0.00017827	0.00028757
T:G[T>C]G	0.00083449	0.00068203	0.00025169	0.00160082	0.00243275	0.00058602	0.00029949	0.00050575	0.00042035	0.00024307	0.00100679	5.879e-05	0.00050136	0.00037713	0.00022369	0.00121113
T:G[T>C]T	0.00181492	7.131e-05	0.00048773	0.00143213	0.00261739	0.00190331	0.00079767	0.00155966	0.00048866	0.00063689	0.00203249	0.00222662	0.00013145	0.00652889	0.00070942	0.00076588
T:G[T>G]A	6.488e-05	8.2e-06	0.00035498	0.00011298	0.00034995	9.125e-05	0.00013711	0.00092688	0.00048302	0.00010772	0.00011584	1.427e-05	0.0016875	0.00080549	0.00019678	0.00225562
T:G[T>G]C	4.505e-05	7.457e-05	8.061e-05	8.823e-05	0.00054525	9.343e-05	0.00062884	0.00045156	6.852e-05	8.23e-06	9.86e-06	1.809e-05	0.00066043	0.0006487	5.007e-05	0.00033844
T:G[T>G]G	9.56e-06	4.528e-05	0.00041302	0.00019891	0.00068451	0.00011737	0.00027359	0.00014928	0.00025702	0.00014395	6.005e-05	2.098e-05	0.00017056	5.972e-05	0.00028463	0.00794581
T:G[T>G]T	9.002e-05	0.00016648	3.853e-05	0.00058965	0.0011718	0.0001725	0.00821529	0.00062702	0.00090925	7.854e-05	0.00163208	7.109e-05	0.00024758	0.00286423	0.00021404	0.00088933
T:T[C>A]A	0.0025653	0.0104825	0.00462166	0.00560183	0.00039707	0.00233395	0.00050356	0.0040252	0.0009274	0.0042594	0.00101537	0.00328356	0.00402215	0.00195258	0.00130613	0.00180636
T:T[C>A]C	0.00253618	0.00596912	0.00304641	0.00118224	0.0022433	0.00172459	0.00022801	0.00112657	0.00050548	0.00246466	0.00111434	0.00559497	0.00295508	0.00046923	0.0012704	0.00278367
T:T[C>A]G	0.00072524	0.0011998	0.00049089	0.00063807	0.00018394	0.00012256	5.703e-05	0.00010881	0.00018528	0.00053192	0.00010514	0.00037181	0.00031315	0.00044712	1.867e-05	0.00028155
T:T[C>A]T	0.00321824	0.016563	0.00454041	0.0144774	0.00125138	0.00136885	0.00112072	0.00224429	0.00105766	0.0039824	0.00137383	0.00245762	0.00468764	0.00248624	0.00119307	0.0053286
T:T[C>G]A	4.6e-06	6.38e-05	3.105e-05	0.00024674	0.0026102	1.053e-05	0.000305	0.00986819	0.00106215	0.0203736	0.00044664	0.00028502	0.00168669	0.00041338	0.00116274	0.00470797
T:T[C>G]C	0.00012638	0.00010193	0.00080885	9.517e-05	0.00279002	9.567e-05	0.00016571	0.00320384	5.534e-05	0.00666405	0.00060118	0.00142127	0.00182843	0.000398	0.00042855	0.00330882
T:T[C>G]G	1.164e-05	2.762e-05	0.00016042	4.512e-05	0.00012718	3.167e-05	4.831e-05	0.0006796	0.00028854	0.00100001	9.143e-05	5.297e-05	8.028e-05	9.894e-05	1.161e-05	0.00110884
T:T[C>G]T	4.958e-05	2.251e-05	0.002742	0.00010467	0.00049484	0.00013351	0.00032387	0.0302466	0.00212612	0.0228381	0.00082977	0.00097209	0.0103068	0.00133328	0.00167043	0.00396416
T:T[C>T]A	0.00119385	0.00092196	0.00271352	0.00229806	0.0002698	0.00940501	0.00039552	0.00072949	0.00191709	0.0329851	0.00112047	0.00058888	0.00088048	0.00111681	0.00053998	0.00045308
T:T[C>T]C	0.00179613	0.00140048	0.00188077	0.00169826	0.00085533	0.0108407	0.00060031	0.00206412	0.00049874	0.00954181	0.0010504	0.00455675	0.00165902	0.00107544	0.00050374	0.00088325
T:T[C>T]G	0.014351	0.00554194	0.00179014	0.00585557	0.00102762	0.00478773	0.00068394	0.00240538	0.00072814	0.00620741	0.00207405	0.00151951	0.00012391	0.00226614	0.00174883	0.00231847
T:T[C>T]T	0.00137712	0.00122918	0.00305224	0.00332712	0.00030458	0.0108992	0.00069925	0.00119556	0.00020287	0.0175963	0.00110275	0.00150755	0.00160889	0.00133275	0.00087701	0.0012087
T:T[T>A]A	0.00138495	0.001145	0.00161415	0.00775011	0.00102349	0.00089135	0.00054826	0.00270034	0.00357473	0.0013878	0.00014449	0.00155359	0.0024272	0.00046162	0.0287144	0.00193124
T:T[T>A]C	6.639e-05	5.67e-05	0.00197777	0	0.00171429	4.98e-06	0.00038001	0.00028614	0.00072469	0.00046271	0.00017188	0.00029091	0.00133363	0.0019891	0.00619627	0.00060051
T:T[T>A]G	7.616e-05	0.00013032	0.00179834	0.00046367	0.00051073	0.0001334	6.869e-05	0.00095879	0.00060357	2.915e-05	0.00058858	0.00040147	0.00132263	0.00037066	0.0012263	0.0011977
T:T[T>A]T	2.43e-06	0.00033393	0.00403239	0.00075617	0.00096948	0.000268	0.00040518	0.00039298	0.00056962	0.00137653	0.00227748	0.00186901	0.00286001	0.0181206	0.0302168	0.00118164
T:T[T>C]A	0.00078108	0.00012826	0.00017361	0.00153181	0.00283403	0.00105615	0.00011407	0.00075064	0.0164952	0.00117663	0.00227455	0.00024596	0.00842719	0.00219138	0.0142553	0.00099212
T:T[T>C]C	0.0008819	0.00059173	0.00020818	0.00211719	0.00322819	0.00079492	0.00087948	0.00122239	0.00164578	0.00020882	0.00134793	0.00027335	0.00136339	0.00105427	0.00498142	0.00025429
T:T[T>C]G	0.00068851	0.0003317	0.0003035	0.00130889	0.00141956	0.0010322	0.00035782	0.00068955	0.00277249	0.00039261	0.00140106	0.00031576	0.00043066	0.00017989	0.00105478	0.00118154
T:T[T>C]T	0.00105204	0.00061295	1.853e-05	0.00242536	0.00234702	0.00043918	0.00086344	0.0011873	0.00122171	0.00027541	0.00253512	0.00050185	0.00055834	0.027653	0.0196318	0.00033669
T:T[T>G]A	3.638e-05	1.743e-05	0.00018839	4.94e-06	0.00033446	0.00019559	0.00067231	0.00777915	0.0106669	0.00070079	0.00013047	0.00012361	0.00704003	0.00462326	0.00191405	0.00084795
T:T[T>G]C	0.00017954	3.12e-06	0.00016192	0.00019334	0.00126306	9.012e-05	0.00108394	0.00127611	0.00153056	9.943e-05	0.00048378	1.773e-05	0.00289252	0.00217295	0.00073968	6.764e-05
T:T[T>G]G	0.00010943	0.00013258	0.00073486	0.00109733	0.00152844	0.00035886	0.00023014	0.00127038	0.00241507	0.0003267	0.00075132	0.00026204	0.00136568	0.0003633	0.00059497	0.00122675
T:T[T>G]T	0.00036173	0.00040179	0.00131849	0.00168251	0.0002534	0.00052646	0.0106102	0.00458865	0.00828887	0.00117526	0.00405383	0.00026003	0.0057406	0.0268815	0.00361922	0.00067769
U:A[C>A]A	0.00182259	0.00701742	0.00503348	0.00171164	0.00339187	0.00137863	0.00054058	0.0014061	0.00088632	0.00078042	0.00119716	0.00095512	0.00275804	0.00086323	0.00073821	0.00356408
U:A[C>A]C	0.00102571	0.00131836	0.00412477	0.00171005	0.00265796	0.00108906	0.00014754	0.00084169	0.00045818	0.00084783	0.00086193	0.00553547	0.00198626	0.00067584	0.00102679	0.00130247
U:A[C>A]G	0.00032614	0.00034211	0.00055573	0.00016614	0.00050022	0.00020812	8.264e-05	5.388e-05	7.86e-06	0.00011535	0.0001786	0.00015214	0.00028854	0.00027529	9.171e-05	0.00100298
U:A[C>A]T	0.00080913	0.00270842	0.00518717	0.00146194	0.00315859	0.00023005	3.224e-05	0.00089821	0.00054244	0.00092671	0.00122742	0.00113605	0.00231614	0.00085085	0.00058865	0.00208021
U:A[C>G]A	0.00027335	0.00030649	0.00132923	0.00052072	0.00353741	0.00054627	0.00019996	0.00445967	0.00079422	0.00070584	0.00030287	0.00072822	0.00133737	0.00017378	0.00028599	0.00132457
U:A[C>G]C	0.00010922	0.0002311	0.00094874	0.00030407	0.00187677	0.00062668	0.0001455	0.0036988	0.0002456	0.00018861	5.983e-05	0.0008248	0.00103344	0.00043353	0.00025747	0.00045549
U:A[C>G]G	3.991e-05	4.575e-05	0.00027584	1.211e-05	0.00110622	0.00021115	5.829e-05	0.00051335	7.946e-05	0.00027003	9.588e-05	5.456e-05	0.00027778	1.038e-05	6.038e-05	0.00055912
U:A[C>G]T	0.00054584	0.00019864	0.00219611	0.00040347	0.00170526	0.00010005	0.00016671	0.0139735	0.0011087	0.00101012	0.00069908	0.00043603	0.00460527	0.00092074	0.00058851	0.00034822
U:A[C>T]A	0.00213303	0.00155526	0.00250583	0.00197786	0.00358353	0.00853196	0.00048336	0.00092297	0.00067006	0.0026449	0.00145404	0.00110649	0.00180113	0.00111117	0.00079544	0.00845515
U:A[C>T]C	0.00115036	0.00056338	0.00082118	0.00094657	0.00153464	0.00739314	0.00010702	0.00097078	0.00031223	0.00139038	0.00108539	0.00294571	0.00096667	0.00100168	0.00030478	0.001783
U:A[C>T]G	0.0343331	0.010696	0.00468059	0.0117654	0.00432032	0.00797911	0.00093534	0.00169594	0.00145722	0.00498545	0.00434645	0.00326502	0.00201177	0.00461931	0.00478261	0.00748238
U:A[C>T]T	0.00154299	0.00121579	0.00190748	0.00141768	0.00239221	0.00968307	0.00033608	0.00069737	0.0009539	0.00109939	0.00170122	0.00256504	0.00122773	0.00138295	0.00063083	0.00576449
U:A[T>A]A	0.00046006	0.00014115	0.00245165	0.00097005	0.00035875	0.00017935	4.274e-05	0.00153554	0.00199526	0.00130403	0.00043787	0.00136132	0.00056379	0.00429015	0.0048302	0.00122647
U:A[T>A]C	0.00029909	0.00027089	0.00150599	0.00076712	0.00158404	0.00013142	0.0003745	0.00047019	7.601e-05	0.00036097	0.0002272	0.00023861	0.00039636	0.00345032	0.00060861	0.00101406
U:A[T>A]G	0.00035749	0.00029348	0.00248946	0.0005087	0.00125064	0.00024346	1.37e-05	0.00059277	0.00061993	0.00015244	0.0005511	0.00023121	0.00090537	0.00069577	0.000776	0.00267888
U:A[T>A]T	0.00140109	0.00146979	0.00285235	0.00777816	0.00280236	0.00076474	0.00091117	0.00080277	0.00060751	0.00089839	0.0014194	0.00162186	0.00203992	0.00564046	0.00696822	0.00112278
U:A[T>C]A	0.00153554	0.00112061	0.00225336	0.00339406	0.00411415	0.00199228	0.00031724	0.00066173	0.00904904	0.00167873	0.00199091	0.0005098	0.00241179	0.00765948	0.00242219	0.00259196
U:A[T>C]C	0.00082443	0.00032934	0.00062447	0.00136935	0.00209903	0.00069893	0.00031074	0.00032961	0.0006789	0.00029038	0.0012314	8.977e-05	0.000577	0.0038743	0.00031491	0.00054723
U:A[T>C]G	0.00102779	0.00042822	0.00135715	0.00312991	0.00429398	0.00092225	0.00030085	0.00028553	0.00121061	0.00075681	0.00115921	5.38e-05	0.00084774	0.00107237	0.00071463	0.00197538
U:A[T>C]T	0.00183977	0.00083347	0.0023135	0.0018985	0.00472898	0.00169516	0.00067935	0.00281113	0.00190508	0.00060756	0.00217378	0.00077495	0.00125161	0.0172814	0.00212124	0.00077021
U:A[T>G]A	0.00012026	0.00013521	0.00096992	0.00045269	0.00039822	0.00010228	0.00037453	0.0052179	0.00737923	0.00042263	0.00058091	0.00016971	0.00169381	0.00070574	0.00092161	0.00082639
U:A[T>G]C	0.00019082	1.331e-05	0.00032653	0.00032053	0.00045024	0.00036448	0.00036672	0.00079223	0.00066607	0.00010634	0.00025769	5.4e-06	0.00032925	0.00030953	2.539e-05	7.47e-05
U:A[T>G]G	0.00024044	8.982e-05	0.00083299	0.00032573	0.00153952	0.00020753	0.00016423	0.00083089	0.00114307	3.165e-05	0.00047253	0.00018071	0.00058013	4.162e-05	0.00012292	0.00100561
U:A[T>G]T	0.00048881	0.00016798	0.00090509	0.00099392	0.00153904	0.00039572	0.00603355	0.00189923	0.00351995	0.00049219	0.00269075	9.148e-05	0.00154344	0.00092653	0.00066768	0.00046592
U:C[C>A]A	0.00078647	0.00579936	0.00307568	0.00301444	0.00132706	0.000302	0.00041151	0.00128452	0.00157746	0.00132084	0.00069537	0.0116624	0.00103249	0.00127745	0.00057583	0.0018253
U:C[C>A]C	0.00030178	0.00120417	0.00123083	0.0008055	0.00013054	0.00120649	0.0003583	0.00098767	0.00096032	0.00067061	0.00080356	0.0211061	0.00205068	0.00112892	0.00010696	0.00071119
U:C[C>A]G	0.00027075	0.00095541	0.00029145	0.00040766	0.00014799	8.466e-05	8.37e-06	0.00024599	0.00011206	0.00012244	0.00036186	0.00195248	0.00025838	9.01e-05	0.00018351	0.0006449
U:C[C>A]T	0.0003694	0.00411021	0.00285403	0.00585734	0.00187211	0.00010891	0.00051794	0.00031694	0.00072818	0.00045906	0.0005935	0.00933821	0.00170962	0.00104833	0.00045747	0.0021276
U:C[C>G]A	0.00012439	0.00013173	0.00093637	0.00010603	0.00261837	0.00044366	0.00011542	0.00182576	0.00047658	0.00052137	0.00015525	0.00134559	0.00079014	7.468e-05	0.00020101	0.00143882
U:C[C>G]C	4.971e-05	5.7e-06	0.00037029	0.00016878	0.00234641	0.00035647	0.0001816	0.00060546	0.00048387	0.00053458	0.00012482	0.00513434	0.00069254	0.00018435	0.00030657	0.00090792
U:C[C>G]G	0.0001265	7.69e-05	0.00024181	0.0002725	0.00076777	0.00021619	2.029e-05	0.00020607	0.00015107	0.00014584	6.513e-05	0.00056704	0.00031079	6.715e-05	0.00024481	0.00061862
U:C[C>G]T	0.00023842	0.00024033	0.00122514	0.00022455	0.00422417	0.00030489	0.00031587	0.00487875	0.00102572	0.00132056	0.00014931	0.0016317	0.00079648	0.00013612	0.00043827	0.00233374
U:C[C>T]A	0.00146091	0.00109229	0.00171196	0.00141483	0.00213105	0.0108883	0.00031397	0.00105261	0.00111115	0.00306167	0.00120622	0.00161345	0.00201522	0.00117687	0.00010795	0.00219399
U:C[C>T]C	0.00089566	0.00107625	0.00058782	0.0003777	0.00137621	0.0127849	0.00011479	0.00090991	0.00045209	0.0013307	0.00147824	0.00504993	0.00163017	0.00075867	0.00018431	0.00054774
U:C[C>T]G	0.022563	0.00910177	0.00181638	0.00856742	0.0043458	0.0094505	0.00113802	0.00119736	0.00147451	0.00291988	0.00405643	0.00235167	0.00093456	0.00338522	0.00313363	0.00389813
U:C[C>T]T	0.00124944	0.0012504	0.0017473	0.00170327	0.00313284	0.013009	0.0001906	0.0011041	0.00081092	0.00197973	0.00202899	0.00604287	0.00102435	0.00165348	0.00061743	0.00216716
U:C[T>A]A	0.0001091	5.366e-05	0.00159402	2.84e-05	0.00013642	0.00015743	0.00010761	0.00064741	0.00036638	0.00052854	0.00045876	0.00189623	0.0101634	0.00027408	0.00062534	0.00399449
U:C[T>A]C	0.00014892	0.00018119	0.00234828	0.00018607	0.00192917	0.00031188	0.00095867	0.00015948	0.00011375	0.00084016	0.00102693	0.00117252	0.00246969	0.00013191	0.00046179	0.00324161
U:C[T>A]G	0.00035379	4.211e-05	0.00226493	0.00036933	0.00153284	0.00019344	0.00049341	0.00059659	0.0006474	0.00039128	0.00056833	0.00107454	0.00110844	0.00011894	0.00065631	0.00657972
U:C[T>A]T	6.069e-05	0.0001082	0.00594305	0.00036712	0.00040664	0.00036122	0.0032884	0.00298862	0.00142946	0.00346833	0.00753951	0.00137333	0.00782984	0.00019358	0.00259011	0.00313893
U:C[T>C]A	0.00049782	0.00040013	0.00035988	0.00100844	0.00170362	0.00031852	0.00042689	2.713e-05	0.0053574	0.00097813	0.00189292	0.00047917	0.0156406	0.00080277	0.00046536	0.00052021
U:C[T>C]C	0.00049219	0.00022557	0.00035697	0.00061333	0.00301752	0.00096847	0.00265752	1.135e-05	0.00060101	0.00014002	0.00361094	0.00205459	0.00372834	0.00033344	0.00046377	0.00078161
U:C[T>C]G	0.00056145	0.0002964	0.00022151	0.00190524	0.00264563	0.00093575	0.00180421	0.00036096	0.00177171	0.00045796	0.00314529	0.00095697	0.00087815	0.0005849	0.0006091	0.0023056
U:C[T>C]T	0.00053085	0.00025676	0.00092642	0.00127494	0.00229473	0.00100163	0.00828841	0.00097499	0.00078782	0.00037551	0.0179771	0.00232863	0.00234274	0.00018793	0.00057022	0.00096743
U:C[T>G]A	2.723e-05	0.00019392	0.00016113	0.0003343	0.00013218	3.536e-05	0.0005757	0.00194397	0.00176056	0.00065546	0.00033449	0.00018339	0.00827019	0.00022576	0.00028464	0.00087373
U:C[T>G]C	0.00027482	7.77e-06	6.292e-05	0.00016608	0.00145553	0.00020849	0.00286497	0.00102509	0.00080999	0.00037189	3.357e-05	0.00035826	0.00303421	7.191e-05	1.082e-05	0.00025199
U:C[T>G]G	0.00021456	5.818e-05	0.00087725	0.0010639	0.00201494	0.00014234	0.00114608	0.00083228	0.00068162	0.00035346	0.00115284	0.00024261	0.00044682	0.00036855	0.00055159	0.00138455
U:C[T>G]T	0.00044147	0.00011151	0.00082721	0.00084042	0.0012128	5.044e-05	0.0491818	0.00143018	0.00174529	0.00218111	0.00558623	0.00057747	0.00431368	0.00012376	0.00091993	0.00027616
U:G[C>A]A	0.00224175	0.0143588	0.00109815	0.00112954	0.00234198	0.00230345	0.00076585	0.00062331	0.0013326	0.00049772	0.00181865	0.00280552	0.00091736	0.00127456	0.00100336	0.00065454
U:G[C>A]C	0.0006534	0.0023959	0.00114239	0.00066245	0.00166436	0.00099549	0.00023998	0.00047007	0.00035637	0.00043352	0.0006601	0.0101063	0.00136619	0.00063382	0.00076749	0.0002798
U:G[C>A]G	0.000286	0.000867	0.00023334	0.00045098	0.00030258	0.00046528	7.212e-05	3.034e-05	0.00015682	0.00020162	0.00010362	0.00063558	2.678e-05	9.856e-05	0.00025109	0.00036671
U:G[C>A]T	0.00130884	0.00864676	0.00178209	0.00190923	0.00257719	0.00145039	0.0006133	0.00029851	0.00041864	0.00018718	0.00068439	0.00249484	0.0023156	0.00047802	0.00071303	0.00059429
U:G[C>G]A	5.2e-05	0.00019325	0.00053413	0.0002673	0.00197564	0.00034734	3.789e-05	0.00115832	0.00053405	0.00030511	0.00017949	0.00039589	4.058e-05	0.00019923	0.00020952	0.00036332
U:G[C>G]C	0.00017002	4.139e-05	0.0004041	0.00020971	0.00107207	0.00049802	0.00025201	0.00425233	0.00017666	8.56e-06	1.864e-05	0.0022453	0.00152386	0.00042129	0.00018515	0.00056864
U:G[C>G]G	2.68e-06	4.074e-05	0.0001573	0.00011703	0.00049064	4.917e-05	2.353e-05	0.00017201	0.00014132	0.00013899	4.956e-05	0.00027611	0.00012016	7.11e-05	2.969e-05	0.0001517
U:G[C>G]T	9.968e-05	5.182e-05	0.0010207	0.00041952	0.00305041	0.00042733	0.00010526	0.00367122	0.000732	0.00036652	0.00028288	0.00029893	0.00121263	4.81e-05	0.00062388	0.00053696
U:G[C>T]A	0.0019544	0.00119273	0.00230624	0.0014124	0.00355448	0.00678261	0.00037362	0.00198414	0.00018961	0.00167789	0.0008997	0.00043263	0.00115288	0.00086	0.0007572	0.00084994
U:G[C>T]C	0.00240262	0.00155058	0.00028926	0.0034468	0.0026672	0.00532443	0.00097632	0.00209869	2.237e-05	0.00177507	0.00022441	0.00575271	0.00154083	0.00154482	0.00083582	0.00138691
U:G[C>T]G	0.0285172	0.0108396	0.00161744	0.0140658	0.00484197	0.0117926	0.00204632	0.00465002	0.00126211	0.003375	0.00270312	0.00273047	0.00090724	0.00357398	0.00441137	0.00424913
U:G[C>T]T	0.00228417	0.00175624	0.00107329	0.00343641	0.00301451	0.00580814	0.00064849	0.00193268	0.0002227	0.00171817	0.00056896	0.00233425	0.00148373	0.00130633	0.00097886	0.00098286
U:G[T>A]A	0.00010525	8.154e-05	0.0014054	7.762e-05	0.00079714	9.764e-05	0.0001595	0.00054019	0.00017577	0.00028774	0.00010758	0.00075057	0.00333057	0.00022079	0.00041839	0.00080915
U:G[T>A]C	0.00016127	0.00013018	0.0011013	0.00026538	0.0012723	0.00024974	0.00022896	0.0003592	0.00026505	0.00020842	0.00055406	9.165e-05	0.00076212	0.00047294	0.00018853	0.00012377
U:G[T>A]G	8.557e-05	0.00013486	0.00140279	0.00041861	0.00128224	0.00031314	0.00015604	0.00035514	0.00049695	0.00049016	0.00011614	0.00020564	0.00041428	0.00020612	0.00015163	0.00175587
U:G[T>A]T	0.00013955	0.00037732	0.00297968	0.00012335	0.00200102	8.233e-05	0.00071829	0.00063855	0.00025339	0.00062959	0.00096224	0.00126176	0.00138708	0.00139097	0.00054158	3.457e-05
U:G[T>C]A	0.00150421	0.00059361	8.817e-05	0.00189487	0.00319446	0.00118135	0.00025884	0.00081148	0.00120808	0.00053858	0.00159732	0.00042831	0.00809483	0.00114725	0.00081754	0.00072711
U:G[T>C]C	0.00079292	0.00053001	1.263e-05	0.00149929	0.00216903	0.00150528	0.00078955	0.00073468	0.00012585	1.878e-05	0.00118502	0.00022161	0.00157543	0.00077437	0.00027869	0.0001422
U:G[T>C]G	0.00091303	0.00033515	0.00050368	0.00186124	0.0020002	0.00109344	0.00074857	0.00074439	0.00022995	0.00012678	0.00109906	8.11e-06	0.00016543	0.00054248	0.0004928	0.00153702
U:G[T>C]T	0.00135415	0.00045813	0.00058102	0.00224414	0.00337989	0.00137196	0.00099098	0.00176726	0.00106567	0.0007492	0.00226056	0.00160746	0.00019103	0.00273679	0.0007719	0.00151019
U:G[T>G]A	4.009e-05	2.071e-05	0.00015476	0.00014168	0.00018382	0.00019072	0.00020453	0.00093262	0.00049655	3.683e-05	4.517e-05	4.937e-05	0.00261755	0.000255	0.00031883	0.00389784
U:G[T>G]C	0.00017316	6.51e-06	0.00011711	6.916e-05	0.00040956	9.598e-05	0.00053724	0.00067023	8.169e-05	4.51e-06	0.00025116	6.876e-05	0.00115206	0.00010097	0.00013676	0.00052169
U:G[T>G]G	0.00011912	4.542e-05	1.43e-06	2.98e-06	6.25e-06	7.578e-05	0.00020845	0.00017177	0.00037183	3.272e-05	0.0003906	0.00010774	8.919e-05	4.575e-05	0.00016323	0.0156542
U:G[T>G]T	0.00017294	0.00031475	0.0004634	0.00052371	0.00125565	0.000358	0.00914936	0.0005521	0.00125485	0.00081996	0.00208304	1.648e-05	0.00077473	0.0009585	0.00030855	0.00187844
U:T[C>A]A	0.00231415	0.00984338	0.00383828	0.00588321	0.00022344	0.00101179	0.00036951	0.00349937	0.00138406	0.00491038	0.00113529	0.00252454	0.00265535	0.00189051	0.00159817	0.00086536
U:T[C>A]C	0.00210801	0.00542019	0.00279478	0.00101223	0.00138314	0.0009996	0.00016311	0.00168039	0.00067952	0.00240408	0.00083931	0.00443683	0.0032103	0.00093164	0.00072241	0.00032114
U:T[C>A]G	0.00047073	0.00114862	0.0003722	0.00076553	0.000118	0.0005421	0.00011579	0.00014447	6.999e-05	0.00055304	0.00010088	0.00021282	0.00025856	0.00013578	3.296e-05	0.00019838
U:T[C>A]T	0.00335093	0.0170085	0.00454462	0.0142414	0.00091115	0.00255856	0.00100578	0.00243456	0.00189729	0.00406185	0.00268817	0.00224199	0.00436293	0.00318696	0.00118597	0.00309796
U:T[C>G]A	1.433e-05	0.0001801	0.00050215	0.00027449	0.00299057	0.00025441	8.759e-05	0.00842793	0.0012315	0.0179215	0.00014366	0.00023225	0.00092796	0.0002476	0.00056696	0.00268494
U:T[C>G]C	0.00031892	7.8e-06	0.00087534	0.0001124	0.00284511	0.00053838	0.00025865	0.00265613	0.00061281	0.00684625	0.00011048	0.0013049	0.00065131	0.00012711	0.00027984	0.00185109
U:T[C>G]G	2.513e-05	3.507e-05	0.00029668	0.0002434	0.0005161	3.464e-05	4.106e-05	0.000539	0.00011611	0.00078359	0.00011704	0.00013499	7.371e-05	6.33e-05	0.00011753	0.00012958
U:T[C>G]T	0.00044513	0.00013097	0.00284736	0.00050068	0.00213728	0.00055537	0.00023611	0.0275857	0.00167223	0.0250523	0.00118934	0.00059232	0.0112773	0.00117608	0.00132894	0.00198407
U:T[C>T]A	0.00161186	0.00113188	0.00279269	0.00238091	0.00010226	0.00956974	0.00078975	0.0004317	0.00150712	0.0313513	0.00115054	0.00037675	0.00084852	0.00114563	0.00068872	0.00018475
U:T[C>T]C	0.00211964	0.00116881	0.00219187	0.00198029	0.00142228	0.00960515	0.00091489	0.00108651	0.00021366	0.00982371	0.00049718	0.00375698	0.0022512	0.00194249	0.00091823	0.00058383
U:T[C>T]G	0.0154793	0.00540218	0.0013666	0.00712572	0.00201703	0.00489411	0.00082873	0.00068905	0.00141983	0.00684328	0.0015034	0.00106606	0.00057576	0.00196366	0.00280824	0.00285125
U:T[C>T]T	0.00188894	0.00137743	0.00306296	0.00349133	0.0003474	0.0105211	0.00056002	0.0017588	0.00117476	0.017905	0.00211865	0.00135866	0.00129588	0.00217155	0.00035621	0.00154704
U:T[T>A]A	0.00116962	0.00146345	0.00239508	0.0084625	0.00134229	0.00202711	0.00084432	0.00291958	0.0052797	0.00204371	0.00082974	0.00074585	0.00459534	0.00016459	0.0213456	0.00183496
U:T[T>A]C	0.00016716	0.00017246	0.00192945	0.00017467	0.00145356	0.00014614	0.00046199	0.00014766	0.00079158	0.00029922	0.00024667	0.00014052	0.00266851	0.00084545	0.00440927	0.00027333
U:T[T>A]G	4.172e-05	5.184e-05	0.00188658	0.00031568	0.00076483	0.00041297	9.07e-05	0.00094207	0.00162331	0.00072182	0.00059877	0.0002783	0.00190573	0.0004159	0.00111012	0.00204225
U:T[T>A]T	0.00036608	0.00059382	0.00724317	0.0021614	0.00031047	0.00119639	0.00169194	0.00248502	0.00302894	0.00355487	0.00366347	0.00073231	0.00865547	0.0055601	0.0263992	0.0010445
U:T[T>C]A	0.00066078	0.00047376	0.00049823	0.00108085	0.00243789	0.0005092	0.00015431	3.572e-05	0.0254043	0.0031613	0.00279692	0.0002045	0.0141953	0.0001279	0.00909482	0.00040691
U:T[T>C]C	0.00065677	0.00055063	0.00010539	0.00298025	0.00327495	0.00147039	0.00067225	0.00093449	0.00289571	0.00041976	0.00204211	0.00020317	0.00150302	0.00089489	0.00413499	0.00048
U:T[T>C]G	0.00059617	0.0001486	0.00010113	0.00240875	0.00235932	0.00054478	0.00023844	0.00077398	0.00504495	0.00029407	0.00193964	0.00010822	0.0009493	0.00050518	0.00057199	0.00203982
U:T[T>C]T	0.00159974	0.00107314	0.00029405	0.00342356	0.00301524	0.00119517	0.00135278	0.00349081	0.00182818	0.00106675	0.00384373	0.00086012	0.00188237	0.0106627	0.0124351	0.00075237
U:T[T>G]A	1.44e-06	0.00017002	0.000314	0.00055988	9.97e-06	7.4e-07	0.00091909	0.00858584	0.0159482	0.00027883	0.00023475	0.00023528	0.00944659	0.0009085	0.0008167	0.0003242
U:T[T>G]C	0.00025972	9.538e-05	0.00010673	5.788e-05	0.00098042	0.00030583	0.00097458	0.00202342	0.00216391	0.00012584	0.00048079	7.399e-05	0.00474352	0.00077713	0.00010897	7.019e-05
U:T[T>G]G	0.00014914	0.00035987	0.00123659	0.00108915	0.00207061	0.00043177	0.00054653	0.00239592	0.00288972	0.00013585	0.00098109	9.579e-05	0.00225734	0.00045229	0.00049272	0.00062776
U:T[T>G]T	0.00066535	0.00069761	0.00177162	0.00309597	0.00135483	0.00126502	0.0131395	0.00763273	0.0149121	0.00352927	0.00574246	0.00015549	0.0103343	0.00994935	0.00365073	0.00059216
N:A[C>A]A	0.0124549	0.0396796	0.0276853	0.00760713	0.0138728	0.00842776	0.00057287	0.00575372	0.00883747	0.00422147	0.00937011	0.00631973	0.00437518	0.00522398	0.00442072	0.0177278
N:A[C>A]C	0.00562524	0.00759927	0.0214674	0.008496	0.0107122	0.00505608	0.00042443	0.00234512	0.00463655	0.00154625	0.00398115	0.0247595	0.00547311	0.00376834	0.00264676	0.00584256
N:A[C>A]G	0.00096408	0.00216906	0.00292106	0.00080039	0.00233417	0.00063795	0.00029036	0.00015125	3.25e-05	0.00046465	0.00034623	0.00052077	0.00097143	0.00029102	0.00051103	0.00295516
N:A[C>A]T	0.00518208	0.0176951	0.0267112	0.00643999	0.0139463	0.00393935	0.00070407	0.00287207	0.00506673	0.00222399	0.0054084	0.00371265	0.00642072	0.00274591	0.00289408	0.0124255
N:A[C>G]A	0.00154868	0.00154867	0.00791383	0.00308608	0.013178	0.00278456	4.853e-05	0.0164552	0.00475324	0.00200283	0.00315381	0.00292687	0.00191573	0.00182902	0.00161376	0.00605139
N:A[C>G]C	0.00127974	0.00137042	0.00407569	0.00157293	0.00601331	0.0014923	0.00038484	0.0123446	0.00131813	0.00107419	0.00113784	0.00319525	0.00270773	0.00042518	0.00117327	0.00161103
N:A[C>G]G	0.00017546	0.00023308	0.00154525	0.00052244	0.00207005	0.00027421	0.00010784	0.00105278	0.00078555	0.000269	0.00050246	0.00039453	0.0003136	0.0001336	1.403e-05	0.00252147
N:A[C>G]T	0.00159661	0.00202589	0.0104805	0.0028993	0.00411878	0.00145965	0.00052017	0.0502214	0.00514027	0.00188531	0.00299138	0.00126755	0.013304	0.00219491	0.00241955	0.00355423
N:A[C>T]A	0.00932973	0.00598236	0.0150748	0.011351	0.0135006	0.0301426	0.00094041	0.00410861	0.00413164	0.00479356	0.00823819	0.00396862	0.00180977	0.00662997	0.00333491	0.0412127
N:A[C>T]C	0.00468463	0.00241703	0.00412369	0.00552627	0.00661087	0.0212965	0.00103862	0.00145861	0.00190589	0.00230256	0.0022898	0.0102317	0.00182236	0.00407454	0.00122032	0.0094979
N:A[C>T]G	0.143841	0.0349761	0.0270115	0.0292523	0.00803152	0.0187111	0.00319041	0.00564059	0.00337107	0.0177244	0.0140028	0.0115524	0.0117465	0.0116224	0.0212515	0.0181018
N:A[C>T]T	0.00575445	0.0038293	0.0114896	0.00806681	0.0136896	0.0309039	0.00062624	1.66e-05	0.00505664	0.00196249	0.00738615	0.0107376	0.00090288	0.00423383	0.00210172	0.0242639
N:A[T>A]A	0.00228133	0.00106736	0.0133539	0.00502047	0.00227123	0.00113387	0.00013404	0.00452299	0.00846661	0.00238151	0.00314159	0.00765717	0.0011432	0.0237087	0.0263811	0.00864955
N:A[T>A]C	0.00169466	0.00081949	0.00845295	0.004358	0.00621706	0.00201014	0.00114487	0.00159179	0.00192025	0.00151964	0.00224952	0.00113261	0.00077905	0.0158149	0.00211807	0.0021716
N:A[T>A]G	0.0019102	0.00107389	0.0131532	0.00311918	0.00724379	0.00152279	6.773e-05	0.00204419	0.00396365	0.00140785	0.00273589	0.00115945	0.00158065	0.00407765	0.0022112	0.00751532
N:A[T>A]T	0.00682435	0.00511566	0.0177641	0.0333848	0.0071313	0.00576144	0.00291996	0.00090449	0.00370472	0.00315332	0.00938423	0.00876383	0.00284925	0.0256584	0.0340837	0.00569254
N:A[T>C]A	0.00753576	0.00386257	0.00986217	0.0167481	0.0187341	0.00637347	0.00073525	0.00517978	0.0415801	0.00462029	0.0104288	0.00228704	0.0035074	0.0409838	0.0117865	0.0090563
N:A[T>C]C	0.00231943	0.00160402	0.00402924	0.00557802	0.0111257	0.00364311	0.00166199	0.00177073	0.00383818	0.00131758	0.0040505	0.00083367	0.000499	0.0172155	0.00070896	0.00186694
N:A[T>C]G	0.00430575	0.00251044	0.0062177	0.0115494	0.0168713	0.0050454	0.00106542	0.00348864	0.00679294	0.00239632	0.00659201	0.0007302	0.00057438	0.00523471	0.00165339	0.00895308
N:A[T>C]T	0.00686548	0.00298636	0.0120365	0.00905742	0.0176608	0.00634089	0.00180766	0.0109333	0.00789672	0.00357144	0.0128893	0.0044371	0.00057584	0.0753802	0.00809683	0.00372712
N:A[T>G]A	0.00065069	0.0009648	0.00387825	0.00140613	0.00146927	0.00084244	0.00122788	0.0211332	0.0360067	0.00058907	0.00286154	0.00134006	0.00122975	0.00346312	0.00663104	0.00256234
N:A[T>G]C	0.00048388	8.312e-05	0.00117413	0.0012629	0.00217847	0.00050089	0.00379836	0.00238165	0.00291836	0.00014489	0.00067523	0.00014512	0.00075091	0.00134905	0.00021873	0.00065292
N:A[T>G]G	0.00075222	0.00077432	0.0049961	0.00158966	0.00676364	0.00118816	0.00108015	0.00220093	0.00519626	0.00063414	0.00282688	0.00028923	0.00030246	0.0006649	0.00035399	0.00336842
N:A[T>G]T	0.00110256	0.00034875	0.00293097	0.00402491	0.00490878	0.00200345	0.0370543	0.00482694	0.0138488	0.00077326	0.0184632	0.00028654	0.00248824	0.00353275	0.00289719	0.00166337
N:C[C>A]A	0.00515719	0.0280805	0.015974	0.0162303	0.00530406	0.00419125	0.00193708	0.00583609	0.00537329	0.00459951	0.00616483	0.0544967	0.00485121	0.00506167	0.00273289	0.0121234
N:C[C>A]C	0.002073	0.00704188	0.0097532	0.00485402	0.00396438	0.00266371	0.00087579	0.00439411	0.00521524	0.00185978	0.00393355	0.0759902	0.00247656	0.00340455	0.00139299	0.00206215
N:C[C>A]G	0.000737	0.0033582	0.00105052	0.00230332	0.00129324	0.00069769	0.00032701	0.00032355	0.00056802	0.00022839	0.00042298	0.00616873	0.00033107	8.532e-05	0.0006508	0.00237245
N:C[C>A]T	0.00373893	0.019193	0.0140376	0.0271345	0.0104241	0.00243962	0.00137864	0.00173948	0.00269738	0.00272173	0.00747674	0.032966	0.00577175	0.00508859	0.00288428	0.0114226
N:C[C>G]A	0.00031238	0.00066183	0.00404733	0.00056516	0.0100675	0.00118821	2.412e-05	0.00609764	0.0027187	0.00244704	0.00208276	0.00529588	0.00063291	0.0008853	0.00102227	0.0065143
N:C[C>G]C	0.00011552	0.00054756	0.0021419	0.00075615	0.00764531	0.0014511	0.00047201	0.00294848	0.00136497	0.00105739	0.00095778	0.0152949	0.00012803	0.00099886	0.00071757	0.0042719
N:C[C>G]G	0.00012829	6.788e-05	0.00075501	0.00045066	0.00189288	0.00024114	0.00017617	0.00045045	0.00015246	0.0003246	9.575e-05	0.00141021	0.0003358	0.00021567	0.00033086	0.00236715
N:C[C>G]T	0.00078561	0.00089502	0.00595825	0.00150716	0.0102552	0.00165261	0.00038439	0.0149449	0.00483631	0.00383935	0.00204531	0.00577238	0.00181392	0.00056335	0.00124911	0.00768968
N:C[C>T]A	0.00561749	0.0051384	0.00722347	0.00409133	0.00791955	0.0313463	0.00149726	0.00500402	0.00215449	0.00971973	0.0046489	0.00653804	0.00303178	0.00350335	0.0021527	0.00342394
N:C[C>T]C	0.00355397	0.00399308	0.00345769	0.0026612	0.00517347	0.0324451	0.00045024	0.00289657	0.00103245	0.00389667	0.00524724	0.0140141	0.00337403	0.00310382	0.00179836	0.00401767
N:C[C>T]G	0.0776841	0.0262868	0.0105859	0.0200195	0.0103504	0.0187609	0.00193082	0.00361528	0.00428542	0.0093986	0.0110878	0.00680643	0.00427306	0.00891901	0.011741	0.0127356
N:C[C>T]T	0.00558799	0.00460703	0.0101417	0.00541002	0.010653	0.0332652	0.00082036	0.00191419	0.00293053	0.00600651	0.00643484	0.0187545	0.00263326	0.00463488	0.00191236	0.00485279
N:C[T>A]A	1.917e-05	0.00027674	0.00908935	0.00212254	0.00117157	0.00035478	9.462e-05	0.00205029	0.00447697	0.0017726	0.00291162	0.00896769	0.0345544	0.0007861	0.00336422	0.0226277
N:C[T>A]C	0.00030563	0.00081182	0.0121994	0.00188782	0.00713849	0.0006971	0.00722115	0.00033382	0.00201012	0.00202546	0.00768188	0.00443088	0.00633051	0.0014688	0.0014064	0.0151023
N:C[T>A]G	0.00069489	0.00074732	0.010047	0.00189253	0.00564597	0.00098846	0.00258816	0.00264181	0.00279443	0.00093216	0.0037625	0.00453378	0.00448875	0.0011866	0.00170231	0.026769
N:C[T>A]T	0.00093025	0.00049889	0.0279121	0.00136804	0.00438637	0.00137265	0.018565	0.00691187	0.00346713	0.00729429	0.0403126	0.00711269	0.0148839	0.00235947	0.0068103	0.0150423
N:C[T>C]A	0.00184852	0.00128359	0.00144154	0.00580296	0.00705168	0.00279415	0.00164931	0.00183234	0.0270065	0.00333928	0.0123077	0.00139493	0.0586468	0.00129039	0.00138781	0.0033353
N:C[T>C]C	0.00196037	0.00082819	0.00299398	0.00245567	0.0123373	0.00221212	0.0169969	0.0007053	0.00246202	0.00086989	0.0264739	0.00686877	0.0130349	0.00138764	0.00179792	0.00432878
N:C[T>C]G	0.00235376	0.00141993	0.001769	0.0075234	0.00896175	0.00266952	0.0117117	3.768e-05	0.00636782	0.00138758	0.0200871	0.00346149	0.0010738	0.00077382	0.00121887	0.00612133
N:C[T>C]T	0.00159406	0.00084508	0.00399875	0.00251305	0.00540779	0.00264412	0.0554953	0.00111776	0.00088017	0.00259442	0.113151	0.00984856	0.00501806	0.00288705	0.00263794	0.00592822
N:C[T>G]A	6.85e-06	0.00043233	0.0003289	0.00246021	0.00146653	4.757e-05	0.00227022	0.00878251	0.00832347	0.00045323	0.00179331	0.00136335	0.0281592	0.00075367	0.0007662	0.00414696
N:C[T>G]C	0.00020269	0.00027097	7.622e-05	0.00064178	0.00470776	0.00115056	0.0178127	0.0037785	0.00215522	0.00014849	0.00025413	0.00150382	0.0101972	0.00045706	0.00052059	0.00146884
N:C[T>G]G	0.00043865	0.00040344	0.00278725	0.0036146	0.00903273	0.00092514	0.0078337	0.00127917	0.00364133	0.00033642	0.00304746	0.00120584	0.00045196	0.0005616	0.00116169	0.00723295
N:C[T>G]T	4.5e-07	0.00084698	0.00719899	0.00067567	0.00028393	0.00097299	0.300686	0.00351163	0.00557836	0.00412114	0.0405049	0.0011261	0.00488545	0.00054334	0.00118839	0.00108768
N:G[C>A]A	0.0147683	0.0736615	0.00275732	0.00248138	0.0107314	0.0118448	0.00211649	0.00379027	0.00528322	0.00263867	0.0105546	0.0115799	0.00176308	0.00567143	0.00325353	0.00632664
N:G[C>A]C	0.00385898	0.0125119	0.00629012	0.00354168	0.00425269	0.00300391	0.00122231	0.00309972	0.00307566	0.00105755	0.00194891	0.0344774	0.00168844	0.00344199	0.00162881	0.0015508
N:G[C>A]G	0.00142064	0.00376108	0.00077808	0.00077043	0.00127505	0.001388	0.00019172	0.0002452	0.00022627	0.00034952	0.00071933	0.00166495	0.00019916	0.00043044	0.00011962	0.0002814
N:G[C>A]T	0.00726333	0.0437013	0.00711877	0.00866308	0.0109025	0.00593608	0.00209445	0.00059224	0.00426956	0.00192601	0.00627485	0.0101071	0.00292058	0.00366613	0.00295	0.00372913
N:G[C>G]A	0.00035969	0.0003869	0.00289921	0.00144936	0.00709083	0.00126281	0.00013187	0.00327549	0.0016803	0.00096329	0.00082248	0.00103277	0.00023442	0.00019518	0.00074342	0.00311187
N:G[C>G]C	0.00040948	0.00085007	0.00132967	0.00034432	0.00384704	0.00192383	0.00024123	0.0129569	0.00193675	0.00011326	0.0014348	0.00742019	0.00263188	0.00110517	0.00080367	0.00210594
N:G[C>G]G	1.772e-05	3.791e-05	0.00041214	0.00014046	0.00117894	0.00030178	4.176e-05	0.00042315	9.096e-05	0.00020454	0.00031804	0.0004556	8.823e-05	0.00021297	0.0002031	0.00093233
N:G[C>G]T	0.00038041	0.00091355	0.00407418	0.00127603	0.00860125	0.00148561	2.589e-05	0.0124444	0.00285848	0.00102242	0.00181421	0.00084248	0.00211376	0.00031411	0.00113193	0.00139487
N:G[C>T]A	0.00638111	0.00470151	0.0079998	0.00746443	0.0102053	0.0203393	0.00125964	0.0050292	0.00172395	0.00531678	0.00373089	0.00257556	0.00172962	0.00252872	0.00270198	0.00319498
N:G[C>T]C	0.00760731	0.00487025	0.00218456	0.0127275	0.00784003	0.0187211	0.00276521	0.00592545	0.00112384	0.00482522	0.00182305	0.0147778	0.00203118	0.00462079	0.0020609	0.00476653
N:G[C>T]G	0.101612	0.0328525	0.0135487	0.0395024	0.00971931	0.0229595	0.00530248	0.0123873	0.00231784	0.0134713	0.00826779	0.0102787	0.00577675	0.00882412	0.013643	0.0117735
N:G[C>T]T	0.00726179	0.0046276	0.00703067	0.0128541	0.0103481	0.0192224	0.00242892	0.00500023	0.00179163	0.0037484	0.00282771	0.00682846	0.0007476	0.00289141	0.0021184	0.00299664
N:G[T>A]A	0.00040358	0.00072265	0.00662331	0.00109532	0.00307236	0.00029554	0.00011058	0.00115948	0.00219943	0.00071437	0.00149419	0.00378881	0.0105675	0.00261859	0.00228257	0.00515342
N:G[T>A]C	0.0002116	0.00049166	0.00547209	0.00199559	0.00529264	0.00056424	0.00132024	0.00091436	0.00157297	0.00074607	0.00304817	0.00021646	0.00229996	0.00212802	0.00085138	0.00181478
N:G[T>A]G	0.00043698	0.00047804	0.00721734	0.00183965	0.0045268	0.0007921	0.00073943	0.00073461	0.00126272	0.00125277	0.0022513	0.00062611	0.00199084	0.00087358	0.00089843	0.00654809
N:G[T>A]T	0.00053396	0.00137255	0.0147045	0.00201681	0.00744467	0.00022517	0.00311662	0.00029782	0.00235864	0.00221328	0.0100419	0.00555565	0.00282711	0.00699961	0.0025019	0.00187491
N:G[T>C]A	0.00507458	0.00262295	0.00155638	0.00925583	0.00991951	0.00524205	0.0018111	0.00533868	0.00728037	0.00132152	0.00316489	0.00226519	0.0282488	0.00401402	0.0033473	0.00345149
N:G[T>C]C	0.00347596	0.00144538	0.00033562	0.0063386	0.00883104	0.00307639	0.00402801	0.00324374	0.00113346	0.00036999	0.00682271	0.00070981	0.00450814	0.00235116	0.00131131	0.00130802
N:G[T>C]G	0.00312109	0.00150446	0.00135652	0.00605482	0.00895791	0.00415833	0.00343685	0.00254097	0.00169001	0.00067326	0.0053957	0.00073711	0.00022613	0.00182225	0.0006598	0.00443555
N:G[T>C]T	0.00524768	0.00160688	0.00255815	0.00802486	0.0123315	0.00540333	0.00490187	0.00653573	0.00301102	0.00120093	0.0153764	0.00660037	8.471e-05	0.0116957	0.0031084	0.00394608
N:G[T>G]A	6.252e-05	0.00012131	0.00140506	0.00021511	0.00178764	0.00063789	0.00013829	0.00353607	0.00386162	0.00052987	0.00155599	0.00026988	0.00617918	0.00146491	0.00026404	0.0101489
N:G[T>G]C	0.00024146	1.485e-05	0.00013716	0.00055279	0.00219354	0.0002631	0.00377698	0.00204214	0.00162704	8.515e-05	0.00062854	9.189e-05	0.00245015	0.00061235	0.00031321	0.00119734
N:G[T>G]G	2.094e-05	0.00014239	0.00187602	0.00107816	0.00212097	0.00017294	0.00150817	0.00022551	0.00138879	0.00048193	0.00155941	0.00026481	0.00040325	0.00094154	0.0006361	0.0413457
N:G[T>G]T	0.00012112	0.00076289	0.00158052	0.00231043	0.00345828	0.00070132	0.0549738	0.00196798	0.00430363	0.00039413	0.0165862	0.00056112	0.00046762	0.00449896	0.00015829	0.00498018
N:T[C>A]A	0.0132753	0.0591478	0.0167967	0.0212623	0.00132982	0.00710425	0.00137635	0.0128707	0.00595216	0.0136207	0.00895577	0.0121663	0.0115198	0.00737875	0.00355461	0.00795406
N:T[C>A]C	0.00989941	0.0300928	0.0118171	0.00623471	0.00981326	0.00634384	0.00082994	0.00460122	0.0031498	0.00740476	0.0047908	0.0175269	0.006799	0.00306691	0.0026499	0.00392588
N:T[C>A]G	0.00217719	0.00670941	0.00093275	0.0019265	0.00063089	0.00101808	0.00022514	0.00032919	0.00020143	0.00177036	0.00080308	0.00132562	0.0006108	0.00022184	0.00038067	0.00084103
N:T[C>A]T	0.0198674	0.0973901	0.0198507	0.0621999	0.00560061	0.0129782	0.00517113	0.0097174	0.00550762	0.0136292	0.00765648	0.0103753	0.0135199	0.0135876	0.00568186	0.00622216
N:T[C>G]A	0.00070754	0.00109904	0.00247204	0.00222608	0.00933769	0.00105267	0.00066659	0.0310472	0.0045543	0.0593279	0.0019681	0.00199225	0.00278411	0.00110054	0.00229186	0.00852421
N:T[C>G]C	0.00073078	0.00096566	0.00410148	0.00167259	0.00990442	0.0016689	0.00034918	0.0110469	0.0025485	0.0185383	0.00147627	0.00365934	0.0004176	0.00076807	0.00150742	0.00572459
N:T[C>G]G	5.541e-05	0.00012269	0.00041295	0.00033328	0.00137708	0.0001664	0.0001765	0.00196493	0.00016967	0.00263497	0.00017431	0.00048352	0.00054802	8.803e-05	6.451e-05	0.00175706
N:T[C>G]T	0.00201491	0.00268492	0.0132411	0.00269664	0.00527005	0.0015364	0.00093935	0.0974327	0.0112526	0.0727436	0.00493187	0.00288892	0.0206035	0.00342538	0.00554002	0.0061476
N:T[C>T]A	0.00617311	0.00351012	0.012613	0.00927755	0.00067622	0.0297839	0.00130221	0.00224371	0.00423998	0.0948299	0.00629032	8.76e-05	0.00145817	0.00631125	0.00172582	0.00076592
N:T[C>T]C	0.00656029	0.00397244	0.00906474	0.00829142	0.00343887	0.0324435	0.00244227	0.00444831	0.00147868	0.0295187	0.00354982	0.0105829	0.00376986	0.00498526	0.0014957	0.00214421
N:T[C>T]G	0.0545276	0.0160074	0.00847187	0.0169139	0.00318818	0.0110656	0.00165154	0.00548521	0.00262267	0.0160274	0.00457828	0.00524042	0.00342277	0.00664514	0.00730031	0.00897551
N:T[C>T]T	0.00691385	0.00473229	0.0153723	0.0124325	0.00244786	0.0347914	0.00158735	0.00301125	0.00282258	0.055554	0.00655245	0.00460775	0.00242781	0.00812554	0.00218341	0.00615816
N:T[T>A]A	0.00438698	0.00500947	0.0111107	0.0249639	0.00361863	0.00271463	0.00125273	0.00894754	0.0196355	0.00541886	0.00391568	0.00663184	0.0118869	0.00184389	0.0932192	0.00692315
N:T[T>A]C	0.00036803	0.00074268	0.0107981	0.00053864	0.00630921	0.0006443	0.0014979	0.00035325	0.00485098	0.00214026	0.00310266	9.192e-05	0.00386785	0.00377482	0.0202372	0.00148183
N:T[T>A]G	0.00062337	0.00043293	0.00807117	0.00186205	0.00334315	0.00086152	0.00031913	0.00307085	0.00606969	0.00097947	0.00275616	0.00208888	0.00285026	0.00069497	0.00505508	0.00701117
N:T[T>A]T	0.00184276	0.00245765	0.0257879	0.00398068	0.00989043	0.00160448	0.00523818	0.00281091	0.00674361	0.00475362	0.0152605	0.00632812	0.0107116	0.0272468	0.107833	0.00223665
N:T[T>C]A	0.00164055	0.00232904	0.0012204	0.00684096	0.00950253	0.00338281	0.00031604	0.00315067	0.105934	0.00893443	0.0131062	0.00083256	0.042809	0.00081949	0.0450392	0.00192042
N:T[T>C]C	0.00332734	0.00232889	0.00130281	0.00866485	0.0123181	0.00286454	0.00464261	0.00430094	0.0110029	0.00066833	0.0093609	0.00095909	0.00656736	0.00259405	0.0157423	0.00181986
N:T[T>C]G	0.002089	0.00180068	0.00136743	0.00670364	0.00682762	0.00226878	0.00265402	0.00127242	0.0187975	0.00257936	0.00755486	0.00090656	0.00266258	0.00217212	0.00316773	0.00681499
N:T[T>C]T	0.00404694	0.00226526	0.00188377	0.0104738	0.0139954	0.00568084	0.00572685	0.00785477	0.00752628	0.00202295	0.0203096	0.00287924	0.00112646	0.0431973	0.0582254	0.00396119
N:T[T>G]A	0.00020692	0.00051753	0.00032276	0.00034948	0.00015961	0.00068161	0.00303459	0.0350213	0.0639967	0.00104837	0.00372806	0.00078674	0.0271927	0.00588353	0.00784514	0.00342915
N:T[T>G]C	0.00060732	0.00010707	0.00085768	0.00044136	0.00379501	0.00040222	0.00673203	0.00812707	0.00955379	0.00013495	0.00136781	0.00012471	0.0138647	0.00359064	0.00214198	9.038e-05
N:T[T>G]G	0.00074428	0.00126672	0.00459933	0.00376798	0.00697504	0.00128213	0.00239321	0.00729055	0.0138271	0.00040799	0.00476903	0.00103656	0.00310956	0.00197779	0.00270079	0.00516626
N:T[T>G]T	0.00141234	0.00250322	0.00638568	0.00870699	0.00510439	0.0015433	0.0762268	0.020621	0.0535365	0.00524673	0.0323351	0.00051772	0.0195587	0.0420525	0.0140936	0.00155981

## Sheet: Supplementary Table 6
Supplementary Table 6. Mutational profiles of de novo ID signatures extracted in MSS colorectal cancer cases.
MutationType	ID_A	ID_B	ID_C	ID_D	ID_E	ID_F	ID_G	ID_H	ID_I	ID_J
1:Del:C:0	0.00062373	0.0124472	0.0119305	0.129506	0.0068238	9.72e-06	0.0115903	0.00046395	0.0642712	0.0331642
1:Del:C:1	0.00143965	0.00354265	0.00319719	0.0639035	0.00405802	0.00126121	0.00191651	0.00528331	0.025113	0.015379
1:Del:C:2	0.00104869	0.00186464	0.00189421	0.0300468	0.00234585	0.00064654	0.00188426	0.00051001	0.0129227	0.0138441
1:Del:C:3	0.00136035	0.00182444	0.00040102	0.0218858	0.00333683	0.00060411	0.00013619	0.00215619	0.00680137	0.00689178
1:Del:C:4	0.00089999	0.00356006	0.00135173	0.0132136	0.00394051	0.00151242	0.00033839	0.00027318	0.00451061	0.00438559
1:Del:C:5	0.00466098	0.0117465	0.00237194	0.0135433	0.00885692	0.00248667	0.00074174	0.00082299	0.00082596	0.00642889
1:Del:T:0	1.61e-06	0.00063211	0.00290275	0.0001644	0.00976919	0.0538295	0.00737092	0.00254592	0.0153314	0.262543
1:Del:T:1	0.00120184	0.00248771	0.00595417	0.010475	0.00262444	0.116927	0.00158861	0.00666715	0.00403091	0.011344
1:Del:T:2	0.00134355	0.00350568	0.00414594	0.0356305	0.00371127	0.0901264	0.00283895	0.0115385	0.0149473	0.015324
1:Del:T:3	0.00171002	0.00821	0.00838703	0.00649167	0.00673917	0.206989	0.0128346	6.821e-05	0.0127442	0.0179031
1:Del:T:4	0.00775537	0.0306453	0.00724658	0.0250277	0.0161799	0.0862006	0.00737726	0.0106801	0.0146147	0.0102502
1:Del:T:5	0.141935	0.662933	0.0266083	0.00873375	0.324989	0.118658	0.0140554	0.190907	0.0407204	0.0461194
1:Ins:C:0	0.00033983	0.00325316	0.685473	1.413e-05	0.0120891	0.00312056	0.0235469	0.00154264	0.00132146	0.00112228
1:Ins:C:1	0.00087549	0.00011029	0.0201123	0.00495173	0.00020085	0.00118665	0.00070261	0.00663958	0.00351002	0.00494242
1:Ins:C:2	0.00043353	6.486e-05	0.00163155	0.00404721	0.00029986	0.00062818	0.00164255	0.0035265	0.0018245	0.00230421
1:Ins:C:3	0.00044074	0.00013986	0.00073261	0.00150466	0.00044942	8.934e-05	0.00069902	0.00168757	2.413e-05	0.011078
1:Ins:C:4	2.35e-06	9.7e-06	0.00021098	0	0.00014692	3.096e-05	0.0434135	0.00022848	0.00021655	0.00302963
1:Ins:C:5	0.0184223	0.00921117	0.00063297	0.00068624	7.369e-05	0.0045848	0.0392093	0.00473719	0.00165775	0.0218335
1:Ins:T:0	0.00251373	0.00014955	0.0457204	0.0192527	0.00161985	0.00090246	0.00025878	0.00937978	0.006779	0.0144895
1:Ins:T:1	0.00308087	2.304e-05	0.0179818	0.0302104	0.00243113	0.00323399	0.00175937	0.0187735	0.00632279	0.0161884
1:Ins:T:2	0.00283605	0.00129831	0.00773098	0.0104396	0.00026744	0.00131609	0.00194114	0.0108656	0.00674479	0.00597962
1:Ins:T:3	0.00449332	0.00195071	0.00413483	0.0105746	0.00037756	0.00284829	0.00168887	0.0126736	0.00427492	0.00563053
1:Ins:T:4	0.00780268	0.00023623	0.00502597	0.00417476	0.00066849	0.00944457	0.0493462	0.00982517	0.00373879	0.00357056
1:Ins:T:5	0.736729	0.18919	0.0393604	0.33253	0.00466885	0.168523	0.386736	0.261229	0.141017	0.342136
2:Del:R:0	0.00175453	0.00290145	0.00121199	0.0145139	0.0215699	0.00453625	0.00154927	0.00348871	0.0129731	0.00488513
2:Del:R:1	0.00407675	0.00313647	0.00189627	0.011357	0.10002	0.0135217	0.00280193	0.00563319	0.00885808	0.0129511
2:Del:R:2	0.00087219	0.00126089	0.00149522	0.00460075	0.024827	0.00291911	0.001436	0.00111882	0.00541804	0.00651219
2:Del:R:3	0.00036993	0.00072837	0.0001852	0.00319031	0.00746526	0.00078682	8.162e-05	0.00037214	0.00090087	0.00184115
2:Del:R:4	6.59e-05	0.00083852	5.214e-05	0.00078683	0.00421015	0.00028079	0.00036479	0.00069485	0.00014493	0.00129842
2:Del:R:5	0.00298891	0.00310297	0.00046269	0.0575041	0.0162902	0.00201751	0.00183503	0.00515548	0.00301074	0.00017077
3:Del:R:0	0.00052314	0.00027901	0.00010056	0.00053499	0.00433517	0.00365008	4.909e-05	0.00341249	0.00754222	0.00085435
3:Del:R:1	0.00308059	0.00360342	0.0010329	0.00415111	0.0876782	0.00677136	0.00234924	0.00218856	0.0105887	0.0116918
3:Del:R:2	0.00069634	0.0009386	6.784e-05	0.00222191	0.0237288	0.00121571	0.00035524	6.819e-05	0.00284698	0.00111746
3:Del:R:3	7.75e-06	0.00048213	0.00013358	0.00020769	0.00590979	0.00019157	0.00017144	0.00012412	5.383e-05	2.435e-05
3:Del:R:4	0.00019411	4.301e-05	0.00017756	0.00078541	0.00207831	0.00028045	1.733e-05	3.189e-05	0.00030367	6.255e-05
3:Del:R:5	0.00014796	0.00024413	6.627e-05	0.00412126	0.00239711	0.00028078	0.00015602	0.0001888	0.00019917	0.00029702
4:Del:R:0	0.0003513	0.00020401	7.146e-05	0.00100964	0.0022519	0.004566	0.0002692	0.00171851	0.00920509	0.00019409
4:Del:R:1	0.00032887	0.00186211	0.00035787	0.00839929	0.0475835	0.00215763	0.00033438	0.00218223	0.0108271	0.00339009
4:Del:R:2	0.00013488	0.00012605	0.0002998	0.00226607	0.0116129	0.00051153	5.08e-06	4.527e-05	0.00127709	0.00092652
4:Del:R:3	1.067e-05	0.00022354	3.956e-05	0.00085421	0.00444519	0.00010362	8.069e-05	0.0002165	0.00083826	0.00019445
4:Del:R:4	1.853e-05	7.92e-06	0.00013091	0.00032268	0.00252465	7.403e-05	4.09e-06	2.187e-05	0.00010674	5.655e-05
4:Del:R:5	1.43e-06	2.189e-05	6.25e-06	4.688e-05	0.00154155	8.8e-07	6.442e-05	0.00016605	7.08e-06	8.06e-06
5:Del:R:0	0.00182386	7.613e-05	0.0022939	0.0060459	0.00015589	0.00785667	1.122e-05	0.0289329	0.0853882	0.00340893
5:Del:R:1	0.00182881	0.00242638	0.00088834	0.00133826	0.0130135	0.00120572	0.00199825	0.0018246	0.00959765	0.00222752
5:Del:R:2	0.00010462	0.00033777	0.00039081	6.635e-05	0.00595564	0.00042577	1.4e-06	0.00018637	0.00079348	0.00037639
5:Del:R:3	5.366e-05	1.529e-05	0.00019918	7.974e-05	0.00265313	2.237e-05	2.606e-05	0.00010496	0.00108856	0.0002506
5:Del:R:4	2.937e-05	6.045e-05	1.6e-05	7.38e-05	0.00140849	3.087e-05	0.00025967	0.0001293	0.0001816	2.075e-05
5:Del:R:5	4.79e-06	1.057e-05	3.5e-06	0.0001185	0.00028638	2.4e-07	6e-07	0.00013773	1.596e-05	5.207e-05
2:Ins:R:0	0.00217604	0.00169928	0.0260583	0.00870426	0.00029255	0.00055579	0.00316248	0.00193006	0.00425017	0.00720895
2:Ins:R:1	0.0004602	0.00010013	1.722e-05	0.0044184	0.00040175	0.00260016	0.014758	0.0173773	0.00160349	0.00203569
2:Ins:R:2	6.096e-05	0.00010479	5.68e-06	0.00377564	0.00046024	0.00609855	0.00838322	0.00809102	0.00090139	0.00064392
2:Ins:R:3	0.00025648	0.00033486	0.00082297	0.00243609	0.0002426	0.00055968	0.00320684	0.00196179	4.172e-05	0.00035493
2:Ins:R:4	0.00200177	0.00054584	0.00101973	0.0005345	0.0005262	0.00157974	0.0285072	0.00111034	0.00069173	0.00088684
2:Ins:R:5	0.018659	0.0105134	0.0015267	0.013548	0.00057094	0.00489248	0.151267	0.00044064	0.00028483	0.0104918
3:Ins:R:0	0.00084494	0.0006477	0.00652361	0.00121081	5.52e-06	0.00042768	0.00442018	0.00254373	0.00031893	0.00382815
3:Ins:R:1	0.00044187	0.00017712	4.05e-06	0.00424981	8.069e-05	0.00168133	0.0168359	0.0142706	0.00138597	0.0002876
3:Ins:R:2	1.97e-06	0.0002448	0.00013016	0.00109191	2.772e-05	0.00012298	0.00300813	0.00322378	0.00023466	0.00059532
3:Ins:R:3	3.687e-05	2.234e-05	8.566e-05	2.876e-05	8.368e-05	6.1e-06	0.00122915	0.00083246	8.44e-06	0.00017021
3:Ins:R:4	0.00016647	6e-06	0.0008019	0.00010607	0.00020514	1.921e-05	0.00363163	0.00037784	0.00050784	0.00011381
3:Ins:R:5	0.00129094	0.00037149	0.00109461	0.00025367	0.00224075	0.00012381	0.0155214	0.00241238	0.00027172	0.00253638
4:Ins:R:0	0.00066659	0.00111512	0.00730827	0.00167895	0.00010625	0.00013684	0.00312334	0.00385934	0.00165189	0.00309713
4:Ins:R:1	0.00101145	0.00056518	0	0.00474796	0.00145626	0.00063005	0.0127126	0.016952	0.00026274	0.00213109
4:Ins:R:2	1.355e-05	5.63e-05	0.00013532	0.00029323	0.00014231	9.599e-05	0.00292157	0.00067925	0.00048929	0.00011109
4:Ins:R:3	6.401e-05	3.763e-05	0.00027194	9.127e-05	0.00045515	1.186e-05	0.00211859	0.00034249	3.758e-05	1.627e-05
4:Ins:R:4	0.00050067	0.00037693	0.00114016	6.868e-05	0.00095231	0.0001463	0.00180196	0.00071665	5.035e-05	0.00043988
4:Ins:R:5	0.00101516	0.00068025	0.00175193	0.00088011	0.00365904	0.00046971	0.00468843	0.00016293	2.774e-05	0.00070282
5:Ins:R:0	2.848e-05	0.00090656	0.00684088	0.00461553	0.00013786	0.00056527	0.0056328	0.0164391	0.00456768	0.0004728
5:Ins:R:1	8.87e-06	1.996e-05	0.0157791	0	0.00126769	0	0.0285846	0.221641	0.00034304	1.324e-05
5:Ins:R:2	0.0001091	3.391e-05	0.00031441	0.00048624	0.00012048	3.042e-05	0.0030539	0.00086965	0.00013528	5.698e-05
5:Ins:R:3	0.00020533	1.141e-05	0.00039886	0.00054461	0.00011798	4.212e-05	0.00120899	0.00039861	0.00018222	0.00021686
5:Ins:R:4	0.00032071	4.398e-05	0.00037715	0.00022904	0.00058867	4.15e-06	0.00103812	0.00022621	0.00019284	1.411e-05
5:Ins:R:5	0.00024468	9.053e-05	0.00011503	0.00011211	0.00037045	3.856e-05	0.00020983	4.67e-06	4.88e-05	0.00012446
2:Del:M:1	0.00306459	0.00311791	0.00189818	0.017745	0.0642406	0.00812157	0.00116166	0.00659536	0.00612766	0.00906527
3:Del:M:1	0.00043581	0.00030038	0.00040263	0.00396721	0.0035394	0.00348265	0.00047436	0.00227848	0.0049655	0.00239704
3:Del:M:2	0.00106322	0.00133408	0.00147409	0.00538963	0.0389623	0.00539977	0.00201195	0.00159912	0.00793364	0.00758805
4:Del:M:1	0.00050705	0.00019253	0.00053405	0.0008744	0.00718978	0.00261579	0.00069303	0.00313541	0.00591229	0.00191716
4:Del:M:2	0.00052733	0.00048616	0.0001715	0.00272292	0.0178618	0.00423575	0.00077398	0.00243779	0.00524955	0.0028055
4:Del:M:3	0.00041677	0.00102233	0.00061886	0.00473424	0.0312723	0.00284344	0.00200512	0.00081872	0.00934509	0.0014924
5:Del:M:1	0.00096232	0.00046483	0.00136028	0.00294968	0.00082089	0.0121018	0.0017044	0.0251353	0.0959629	0.00359075
5:Del:M:2	1.592e-05	0.00021086	0.00102775	0.0020958	0.00257848	0.00483772	0.0128302	0.00801464	0.107134	0.00329719
5:Del:M:3	0.00011505	0.00017133	0.00050174	0.00042338	0.00147313	0.00310118	0.00989264	0.0008547	0.084592	0.00023289
5:Del:M:4	0.00015829	0.0001548	0.00020595	0.00049082	0.00262439	0.00091153	0.0076551	0.00040646	0.0470818	0.00015915
5:Del:M:5	0.00072724	0.00187134	0.002563	0.00289609	0.00431464	0.00294184	0.0119323	0.00069243	0.0407718	0.00221017

## Sheet: Supplementary Table 7
Supplementary Table 7. Mutational profiles of de novo DBS signatures extracted in MSS colorectal cancer cases.
MutationType	DBS_A	DBS_B	DBS_C	DBS_D
AC>CA	1.72e-06	2.31e-06	9.15e-06	0.380857
AC>CG	8.371e-05	0.00121929	0.00209347	0.00172344
AC>CT	2.5e-07	3.7e-07	6.3e-07	0.486891
AC>GA	0.00715982	0.0108552	0.00713418	0.00110262
AC>GG	0.00187375	0.00077936	8.884e-05	7e-08
AC>GT	0.00179332	0.00413284	8.742e-05	0.00227696
AC>TA	0.014171	0.0129248	0.00848453	0.00014615
AC>TG	0.00218161	0.00307611	0.00096999	0.00029029
AC>TT	0.0107671	0.00328306	0.0105143	0.00100738
AT>CA	0.00186813	0.00432318	0.00524921	1.773e-05
AT>CC	1.859e-05	0.0002243	0.00227764	0.00027195
AT>CG	0.00040256	0.00010601	0.00101048	0.00014912
AT>GA	0.00391018	0.00103784	0.00399806	0.00074483
AT>GC	0.00019712	0.00065509	0.00108053	6e-08
AT>TA	0.00560126	0.0125536	0.0116968	0.00078615
CC>AA	0.344947	0.00078928	0.0548271	0.0233943
CC>AG	0.055162	0.0191992	0.00298158	0.00921507
CC>AT	0.0839741	0.0311142	0.0154373	0.00357063
CC>GA	0.0258223	0.00748838	0.00217797	0.00085126
CC>GG	0.00429805	0.00124317	0.00019276	0.00099808
CC>GT	0.00567316	0.00941581	0.00197661	0.00114499
CC>TA	0.0113258	0.0134331	0.00042444	0.00086454
CC>TG	0.00476399	0.00498389	0.00019844	0.00077194
CC>TT	0.0236722	0.017668	0.0281546	0.00060177
CG>AT	0.00186127	0.00051919	0.00174806	7.739e-05
CG>GC	0.00026227	4.831e-05	0.00014869	0.00058382
CG>GT	0.00041581	0.00141277	0.00047261	0.0011889
CG>TA	0.00135764	0.00403298	0.00048735	7.1e-07
CG>TC	0.00104793	0.00181615	0.00029968	0.00036112
CG>TT	0.00340864	0.00582455	0.00129881	0.00113716
CT>AA	0.0288062	0.0319292	0.0337509	0.0049029
CT>AC	0.00218485	0.0163294	0.00954159	0.00019144
CT>AG	0.0137423	0.018939	0.00665637	0.00360139
CT>GA	0.00105416	0.00434241	0.0002429	0.00106516
CT>GC	0.00180204	0.00071124	0.00443969	0.00098805
CT>GG	0.00215726	0.00610935	0.00328168	3.68e-06
CT>TA	0.0007204	0.0243182	0.0202541	0.00171422
CT>TC	0.00573315	0.0090838	0.030548	0.00108516
CT>TG	0.00356682	0.00822448	0.00490756	0.00158997
GC>AA	0.0335882	0.095188	0.0268023	0.0051065
GC>AG	0.0192332	0.0229926	0.00217545	0.00057754
GC>AT	0.00880233	0.0303258	0.0006337	0.000165
GC>CA	0.00820395	0.00815545	0.00585285	0.00149569
GC>CG	0.00070762	0.00012018	0.00021196	0.00027305
GC>TA	0.0025765	0.00667698	0.00129413	0.00083631
TA>AT	0.00899672	0.0239295	0.0267017	0.00365457
TA>CG	0.000286	0.00094472	0.0004669	0.00037942
TA>CT	0.00711334	0.0208218	0.0122531	0.00288725
TA>GC	0.00034628	0.00021954	0.00108171	0.00012789
TA>GG	0.00020123	0.00087063	0.00454279	0.00106892
TA>GT	0.00333208	0.00401253	0.0157848	0.00024523
TC>AA	0.0443163	0.157879	0.0990181	0.00653782
TC>AG	0.00550926	0.0137336	0.00070451	0.00321597
TC>AT	0.0210459	0.0666238	0.0135733	0.00804782
TC>CA	0.0266169	0.0602748	0.0206126	0.00771519
TC>CG	0.00201345	0.00040186	0.00192856	0.00037659
TC>CT	0.0112718	0.0231102	0.00018972	0.00199652
TC>GA	0.0153991	0.0146469	0.00638805	0.00027204
TC>GG	0.00026823	0.00082166	0.00193911	0.00057895
TC>GT	0.00697092	0.00563234	0.00237355	0.00039436
TG>AA	0.012981	0.0111092	0.0318174	2.209e-05
TG>AC	0.00219764	0.00117869	0.00446296	0.00063175
TG>AT	0.0171047	0.0431047	0.01253	0.00354158
TG>CA	0.00491188	0.0120932	0.00179884	0.00322943
TG>CC	0.00351052	0.00193429	0.00082464	6e-08
TG>CT	0.0249765	0.0455415	0.00367086	0.00158864
TG>GA	0.00616666	0.00500809	0.0065365	1e-08
TG>GC	0.00201092	0.00240199	3.875e-05	0.00029396
TG>GT	0.00806464	0.0173446	0.00184717	0.00145044
TT>AA	1.26e-06	1.48e-06	0.225734	0.00280226
TT>AC	0.00135979	0.00029693	0.0274578	7e-08
TT>AG	0.00691465	0.00278006	0.0258762	0.00275585
TT>CA	0.00013305	0.00028001	0.0573789	0.00037783
TT>CC	0.00114487	0.00218707	0.00897021	0.00022504
TT>CG	0.00123823	0.0002881	0.0065283	3e-08
TT>GA	5.016e-05	7.038e-05	0.0517058	3.591e-05
TT>GC	0.00170774	0.00136618	0.00519127	0.00090796
TT>GG	0.00093672	0.00148251	0.00395737	1.603e-05

## Sheet: Supplementary Table 8
Supplementary Table 8. Mutational profiles of de novo CN signatures extracted in MSS colorectal cancer cases.
MutationType	CN_A	CN_B	CN_C	CN_D	CN_E	CN_F
0:homdel:0-1kb	2.73e-06	1.1e-07	2.3e-07	2.97e-06	8.7e-07	3.2e-07
0:homdel:1-10kb	2.207e-05	1.165e-05	0.00014898	0.00015634	3.5e-07	9.42e-05
0:homdel:10-100kb	0.0006023	0.00024416	0.00375547	0.00012509	0.00020427	0.00912782
0:homdel:100kb-1Mb	0.00265828	0.00177359	0.0169476	0.00138133	0.00118921	0.0126943
0:homdel:>1Mb	0.00074255	0.00073972	0.00467054	0.00152516	0.00016495	0.00522882
1:LOH:0-1kb	1.03e-06	6.212e-05	2.441e-05	8.075e-05	2.754e-05	0.00040981
1:LOH:1-10kb	4.73e-06	9.9e-06	0.00068677	0.00184235	5.355e-05	0.00299201
1:LOH:10-100kb	6e-08	0.00017244	0.0476815	0.0120021	1.8e-07	0.00378289
1:LOH:100kb-1Mb	1.09e-05	0.00094723	0.162369	0.0234488	0.00013894	0.021065
1:LOH:1-10Mb	1.175e-05	0.00189868	0.151535	0.0209133	0.00046452	0.0153054
1:LOH:10-40Mb	0.00019246	0.00122453	0.0749025	0.0496366	0.00091661	0.0128956
1:LOH:>40Mb	5.77e-06	0.00033405	0.014955	0.0628993	0.00048971	0.00805582
2:LOH:0-1kb	4.08e-06	1.57e-06	7.194e-05	0.0010917	8.77e-06	0.0004099
2:LOH:1-10kb	2.29e-06	4.71e-06	0.00081211	0.00104337	0.00029626	0.00276861
2:LOH:10-100kb	0.00715302	0.0113267	0.00089849	0.00316984	0.00125193	0.0172946
2:LOH:100kb-1Mb	0.0179747	0.0685336	0.00206786	6e-08	0.000313	0.0607821
2:LOH:1-10Mb	0.0128979	0.0650893	0.00307997	0.00086887	0.0015312	0.174422
2:LOH:10-40Mb	0.061631	0.011175	0.0094156	0.00016849	0.00242688	0.118117
2:LOH:>40Mb	0.102874	0.00112856	0.00529717	0.0245135	0.00012561	0.0206064
3-4:LOH:0-1kb	0.00012391	6.14e-06	9.407e-05	0.00017579	0.00011335	0.00205551
3-4:LOH:1-10kb	0.00051567	2.383e-05	0.00020835	0.00075675	0.00011888	0.00520522
3-4:LOH:10-100kb	0.00275113	0.00128016	0.0005925	0.00052026	0.00488029	0.00779965
3-4:LOH:100kb-1Mb	2.9e-07	0.00038693	0.00355386	1e-06	0.0193842	0.0344568
3-4:LOH:1-10Mb	1.86e-05	0.00037493	0.00788755	4.71e-06	0.0256919	0.0968485
3-4:LOH:10-40Mb	0.00187427	6.356e-05	0.00608034	2.95e-06	0.0313343	0.0654857
3-4:LOH:>40Mb	0.0236907	3.52e-05	0.00417822	0	0.0276516	0.0241032
5-8:LOH:0-1kb	0.00029542	5.11e-06	8.533e-05	0.00025465	0.00019446	0.00106672
5-8:LOH:1-10kb	0.00022285	6.23e-06	0.00048314	0.00017158	0.00131963	0.00307166
5-8:LOH:10-100kb	0.00026151	9.863e-05	0.00030419	5.036e-05	0.00111108	0.0029005
5-8:LOH:100kb-1Mb	2.09e-05	6.262e-05	0.00060132	1.454e-05	0.00393407	0.00584006
5-8:LOH:1-10Mb	9e-08	3e-08	0.00156693	7.67e-06	0.0104792	0.01292
5-8:LOH:10-40Mb	2.4e-07	0	0.00058495	3.214e-05	0.00501995	0.00371877
5-8:LOH:>40Mb	8.376e-05	6.85e-06	0.00066786	3.73e-06	0.00606844	0.00389208
9+:LOH:0-1kb	0.00016827	2.976e-05	2.082e-05	0.00011905	2.054e-05	0.00017498
9+:LOH:1-10kb	0.0006681	7.7e-07	3.731e-05	0.00033487	2.542e-05	0.00064377
9+:LOH:10-100kb	4.619e-05	0.00040631	0.00010371	8.16e-06	0.00034643	0.00076085
9+:LOH:100kb-1Mb	3.2e-07	2.14e-06	0.0001415	0.00033021	0.00061601	0.00140594
9+:LOH:1-10Mb	2.674e-05	4.345e-05	0.00021135	1.4e-06	0.00158918	0.00128556
9+:LOH:10-40Mb	7.387e-05	0.00025207	2.375e-05	0.00012134	1.679e-05	0.00017789
9+:LOH:>40Mb	2.73e-06	1.1e-07	2.3e-07	2.97e-06	8.7e-07	3.2e-07
2:het:0-1kb	2.73e-06	1.1e-07	2.3e-07	2.97e-06	8.7e-07	3.2e-07
2:het:1-10kb	3.848e-05	4.355e-05	0.00093959	0.00028046	0.0002665	0.0125974
2:het:10-100kb	7.4e-07	4.212e-05	0.0102122	0.00074566	0.00040491	0.024265
2:het:100kb-1Mb	0.0034881	0.01696	0.0872957	0.00280613	5.033e-05	0.00281572
2:het:1-10Mb	7e-08	0.00964504	0.201985	0.00720474	9e-08	0.00334658
2:het:10-40Mb	2.059e-05	0.00218114	0.141541	0.124163	5.68e-06	0.00378465
2:het:>40Mb	2.22e-06	2.87e-06	6.05e-06	0.628046	3.6e-07	5.248e-05
3-4:het:0-1kb	1.41e-06	2.12e-06	7.903e-05	1.247e-05	5.174e-05	0.00167818
3-4:het:1-10kb	5.49e-06	4.309e-05	0.00124036	0.00023276	0.00085686	0.0302447
3-4:het:10-100kb	0.00097593	0.00328877	0.00417268	0.00421195	0.0019151	0.0816337
3-4:het:100kb-1Mb	0.00039644	0.20243	0.00385089	0.0242624	0.0201094	0.028357
3-4:het:1-10Mb	0.00443569	0.410055	0.00529724	3e-07	0.0230548	0.00195127
3-4:het:10-40Mb	0.150942	0.146567	0.00348208	8.235e-05	0.0321238	0.00989549
3-4:het:>40Mb	0.541306	0.00034797	0.00244914	0.00013152	0.0202739	0.00309533
5-8:het:0-1kb	0.00014153	2.446e-05	9.81e-06	7.1e-07	6.849e-05	0.00020435
5-8:het:1-10kb	8.546e-05	1.63e-06	0.00069863	9.1e-07	0.0031034	0.00855778
5-8:het:10-100kb	0.00265684	1.496e-05	0.00128581	6e-08	0.0156027	0.0133516
5-8:het:100kb-1Mb	6.845e-05	0.0195359	0.00077124	3e-08	0.117623	0.00622323
5-8:het:1-10Mb	1.424e-05	0.0172838	6.555e-05	1.12e-06	0.261725	2.523e-05
5-8:het:10-40Mb	0.0136559	0.00285355	0.00293459	0	0.121264	0.00612999
5-8:het:>40Mb	0.0418775	0.000104	0.00425837	4.3e-07	0.095864	0.00164991
9+:het:0-1kb	2.73e-06	1.1e-07	2.3e-07	2.97e-06	8.7e-07	3.2e-07
9+:het:1-10kb	2.244e-05	2.332e-05	1.933e-05	1.6e-06	0.00029355	7.268e-05
9+:het:10-100kb	5.3e-07	6.04e-06	2.63e-06	1.4e-05	0.00567577	4.07e-06
9+:het:100kb-1Mb	2.3e-06	0.00054681	1.8e-06	3.97e-06	0.0411289	3.57e-06
9+:het:1-10Mb	1.231e-05	0.00011958	1.674e-05	6.06e-06	0.0639738	2.515e-05
9+:het:10-40Mb	0.0008565	8.328e-05	0.00039177	5.9e-07	0.0194408	0.00012162
9+:het:>40Mb	0.00135019	3.133e-05	0.00024475	4.6e-07	0.00560016	4.631e-05

## Sheet: Supplementary Table 9
Supplementary Table 9. Mutational profiles of de novo SV signatures extracted in MSS colorectal cancer cases.
MutationType	SV_A	SV_B	SV_C	SV_D	SV_E	SV_F
DEL:<1kb:unclustered	7.92604e-05	4.1597e-05	0.000123158	1.13675e-05	6.82282e-08	4.09421e-06
DEL:1-10kb:unclustered	0.125801	0.00382004	0.140353	0.00139904	0.00108224	0.0221138
DEL:10-100kb:unclustered	0.345045	0.000162343	0.013193	0.00256309	0.000186376	0.0195686
DEL:100kb-1Mb:unclustered	0.372954	0.0229477	0.000407266	0.0139491	0.0038997	0.0063258
DEL:1Mb-10Mb:unclustered	0.0158279	0.100082	0.0238026	0.00656734	0.00172779	0.00493524
DEL:>10Mb:unclustered	0.00177302	0.133413	0.0120952	0.00842081	0.000712594	0.00699683
DUP:<1kb:unclustered	1.62522e-07	2.06318e-06	2.93301e-06	6.63293e-06	2.46305e-07	6.37089e-07
DUP:1-10kb:unclustered	0.0166855	3.9443e-06	0.0149955	0.00019083	0.00032512	0.176069
DUP:10-100kb:unclustered	0.0251994	0.000781852	0.0206397	0.000354238	0.000310385	0.277782
DUP:100kb-1Mb:unclustered	0.00130529	0.00681932	0.00821685	0.000266158	0.000252629	0.242638
DUP:1Mb-10Mb:unclustered	2.73649e-05	0.066665	0.00343912	0.000111201	0.000153273	0.0657294
DUP:>10Mb:unclustered	3.25268e-06	0.100647	0.0013439	0.000139077	0.00108922	0.00184897
INV:<1kb:unclustered	0.000254698	0.0080752	0.0117433	7.10365e-05	0.000677185	0.00110251
INV:1-10kb:unclustered	0.0152878	0.0130909	0.0938013	0.00270201	0.00152473	0.00734379
INV:10-100kb:unclustered	0.0202873	0.0126016	0.0307663	0.000114703	0.000815007	0.00506009
INV:100kb-1Mb:unclustered	0.0257059	0.0524791	0.0117255	2.60252e-05	0.0114735	0.00469971
INV:1Mb-10Mb:unclustered	0.000176368	0.170735	0.00968944	0.00034137	0.00634403	0.00537041
INV:>10Mb:unclustered	0.00308282	0.234969	0.00420857	0.000241961	0.00379866	0.00551339
TLOC:NA:unclustered	0.000287778	0.0472987	0.365946	6.90201e-06	0.000298124	0.0342493
DEL:<1kb:clustered	7.14691e-07	3.11901e-06	2.67892e-05	0.000149115	1.20399e-07	7.33528e-06
DEL:1-10kb:clustered	0.00169406	0.00317826	0.0643155	0.109152	0.00137795	0.00454078
DEL:10-100kb:clustered	0.0185673	1.70331e-05	0.000515846	0.272598	0.000164165	0.000138201
DEL:100kb-1Mb:clustered	0.00892904	4.59314e-05	0.000172939	0.36067	0.0153676	9.24147e-05
DEL:1Mb-10Mb:clustered	9.98724e-06	7.86735e-06	0.000398807	1.54378e-05	0.0926262	0.00049499
DEL:>10Mb:clustered	4.8744e-07	1.00754e-06	0.00121259	1.36157e-06	0.10499	0.000291961
DUP:<1kb:clustered	1.62522e-07	2.06318e-06	2.93301e-06	6.63293e-06	2.46305e-07	6.37089e-07
DUP:1-10kb:clustered	0.00041238	0.00378753	0.00395287	0.04319	2.61443e-05	0.0222606
DUP:10-100kb:clustered	0.00029584	0.00113035	0.00710917	0.0682286	0.0022885	0.029259
DUP:100kb-1Mb:clustered	1.09119e-05	0.00088181	0.00795906	0.0301046	0.0232957	0.0239688
DUP:1Mb-10Mb:clustered	2.05868e-06	9.15829e-06	0.000335677	2.01367e-06	0.0820803	0.00167861
DUP:>10Mb:clustered	3.49164e-07	1.12703e-06	0.00113288	2.32631e-06	0.097508	0.000276282
INV:<1kb:clustered	2.19754e-05	0.00100625	0.00276682	0.00810774	0.00224269	0.000333067
INV:1-10kb:clustered	2.00746e-05	0.00164717	0.0254614	0.0220273	0.0164096	0.00192847
INV:10-100kb:clustered	5.2097e-06	0.00182712	0.00224814	0.0270051	0.0109597	0.000667149
INV:100kb-1Mb:clustered	7.25626e-05	0.00368831	0.00175578	0.0211179	0.060314	0.00133317
INV:1Mb-10Mb:clustered	8.11728e-06	8.96857e-07	0.000713438	3.15524e-05	0.175358	0.000924463
INV:>10Mb:clustered	6.60175e-07	5.94811e-07	0.00231654	6.98957e-07	0.197457	0.000602979
TLOC:NA:clustered	0.00016333	0.00812969	0.11111	0.000106905	0.0828636	0.0238491

## Sheet: Supplementary Table 10
Supplementary Table 10. Decomposition of de novo MSS colorectal cancer signatures into previously reported signatures.
De novo extracted	Decomposition to COSMICv3.4 signatures	L1 Error %	L2 Error %	KL Divergence	Cosine Similarity	Correlation
SBS_A	Signature SBS1 (60.28%) & Signature SBS5 (22.60%) & Signature SBS18 (17.12%)	19.83	11.15	0.051	0.99	0.99
SBS_B	Signature SBS1 (12.92%) & Signature SBS18 (87.08%)	24.41	18.04	0.06	0.98	0.98
SBS_C	Signature SBS1 (7.52%) & Signature SBS5 (2.64%) & Signature SBS8 (55.80%) & Signature SBS40a (34.04%)	28.07	29.21	0.078	0.96	0.9
SBS_D	Signature SBS1 (14.48%) & Signature SBS5 (40.90%) & Signature SBS18 (32.64%) & Signature SBS34 (11.98%)	41.53	44.04	0.143	0.9	0.84
SBS_E	Signature SBS1 (4.44%) & Signature SBS3 (55.00%) & Signature SBS5 (40.56%)	33.51	37.18	0.103	0.93	0.72
SBS_F	Signature SBS_F	-	-	-	-	-
SBS_G	Signature SBS1 (1.52%) & Signature SBS5 (10.50%) & Signature SBS17a (13.62%) & Signature SBS17b (74.36%)	15.52	5.67	0.044	1	1
SBS_H	Signature SBS_H	-	-	-	-	-
SBS_I	Signature SBS93 (100.00%)	51.75	40.47	0.188	0.91	0.9
SBS_J	Signature SBS1 (7.08%) & Signature SBS2 (30.18%) & Signature SBS5 (29.86%) & Signature SBS13 (32.88%)	23.34	12.89	0.082	0.99	0.99
SBS_K	Signature SBS1 (5.58%) & Signature SBS5 (48.20%) & Signature SBS17a (35.06%) & Signature SBS17b (11.16%)	39.53	31.31	0.136	0.95	0.93
SBS_L	Signature SBS94 (100.00%)	39.95	34.81	0.128	0.94	0.92
SBS_M	Signature SBS_M	-	-	-	-	-
SBS_N	Signature SBS1 (3.12%) & Signature SBS5 (22.50%) & Signature SBS88 (74.38%)	28.94	20.05	0.114	0.98	0.97
SBS_O	Signature SBS_O	-	-	-	-	-
SBS_P	Signature SBS1 (7.60%) & Signature SBS89 (92.40%)	29.18	28.81	0.067	0.96	0.93
ID_A	Signature ID1 (82.62%) & Signature ID2 (17.38%)	6.56	1.66	0.223	1	1
ID_B	Signature ID1 (20.46%) & Signature ID2 (79.54%)	11.05	2.95	0.397	1	1
ID_C	Signature ID14 (100.00%)	59.95	40.71	0.275	0.91	0.91
ID_D	Signature ID1 (51.58%) & Signature ID9 (48.42%)	65.29	27.14	2.752	0.96	0.96
ID_E	Signature ID2 (39.08%) & Signature ID4 (35.58%) & Signature ID21 (25.34%)	18.89	9.27	0.136	1	1
ID_F	Signature ID1 (17.86%) & Signature ID2 (7.72%) & Signature ID18 (74.42%)	21.53	12.91	0.343	0.99	0.99
ID_G	Signature ID1 (100.00%)	103.62	39.96	3.36	0.92	0.92
ID_H	Signature ID1 (24.78%) & Signature ID2 (19.76%) & Signature ID10 (55.46%)	55.56	24.07	0.886	0.97	0.97
ID_I	Signature ID1 (16.18%) & Signature ID2 (4.72%) & Signature ID6 (34.46%) & Signature ID8 (32.22%) & Signature ID9 (12.42%)	24.16	13.58	0.101	0.99	0.99
ID_J	Signature ID_J	-	-	-	-	-
DBS_A	Signature DBS2 (51.54%) & Signature DBS4 (10.28%) & Signature DBS18 (38.18%)	32.04	13.16	0.159	0.99	0.99
DBS_B	Signature DBS4 (34.66%) & Signature DBS6 (17.20%) & Signature DBS13 (48.14%)	32.44	21.42	0.222	0.98	0.97
DBS_C	Signature DBS2 (7.40%) & Signature DBS4 (15.30%) & Signature DBS7 (77.30%)	56.17	36.52	1.901	0.93	0.92
DBS_D	Signature DBS8 (100.00%)	69.21	20.38	0.347	0.98	0.98
CN_A	Signature CN2 (100.00%)	45.36	18.27	0.218	0.98	0.99
CN_B	Signature CN6 (51.86%) & Signature CN20 (48.14%)	48.2	25.87	0.207	0.97	0.97
CN_C	Signature CN9 (100.00%)	36.57	28.82	0.178	0.96	0.95
CN_D	Signature CN1 (100.00%)	16.19	5.87	0.095	1	1
CN_E	Signature CN3 (38.48%) & Signature CN7 (28.10%) & Signature CN18 (33.42%)	52.31	32.69	0.253	0.95	0.94
CN_F	Signature CN_F	-	-	-	-	-
SV_A	Signature SV7 (100.00%)	22.4	14.03	0.219	0.99	0.99
SV_B	Signature SV_B	-	-	-	-	-
SV_C	Signature SV2 (50.82%) & Signature SV4 (12.30%) & Signature SV5 (28.42%) & Signature SV8 (8.46%)	57.22	34.14	0.45	0.94	0.93
SV_D	Signature SV_D	-	-	-	-	-
SV_E	Signature SV4 (9.56%) & Signature SV6 (63.72%) & Signature SV9 (26.72%)	35.88	19.63	0.155	0.98	0.98
SV_F	Signature SV1 (42.98%) & Signature SV3 (57.02%)	48.71	37.69	0.468	0.93	0.91

[truncated: 47 more sheets: Supplementary Table 11, Supplementary Table 12, Supplementary Table 13, Supplementary Table 14, Supplementary Table 15, Supplementary Table 16, Supplementary Table 17, Supplementary Table 18, Supplementary Table 19, Supplementary Table 20, Supplementary Table 21, Supplementary Table 22, Supplementary Table 23, Supplementary Table 24, Supplementary Table 25, Supplementary Table 26, Supplementary Table 27, Supplementary Table 28, Supplementary Table 29, Supplementary Table 30 …]
